# Supplementary material for: Development and validation of an ultrasound-based AI-radiomics model for diagnosing and risk-stratifying gastrointestional stromal tumors: a retrospective diagnostic study
Source: BMC Med Imaging. 2025 Nov 27;25:493. doi: 10.1186/s12880-025-02050-z (PMC12659386; doi:10.1186/s12880-025-02050-z)
Supplement: Supplementary file 2 — Supplementary Material 2 [file 12880_2025_2050_MOESM2_ESM.zip]

Archive with 7 entries (6 files):
- Appendix 2-The modeling source code/
- Appendix 2-The modeling source code/BCM-Diagnostic.py
- Appendix 2-The modeling source code/BCM-R.py
- Appendix 2-The modeling source code/EUS-Morph-D.py
- Appendix 2-The modeling source code/EUS-Morph-R.py
- Appendix 2-The modeling source code/MMF-D.py
- Appendix 2-The modeling source code/MMF-R.py
