# Supplementary material for: Development and validation of an ultrasound-based AI-radiomics model for diagnosing and risk-stratifying gastrointestional stromal tumors: a retrospective diagnostic study
Source: BMC Med Imaging. 2025 Nov 27;25:493. doi: 10.1186/s12880-025-02050-z (PMC12659386; doi:10.1186/s12880-025-02050-z)
Supplement: Supplementary file 2 — Supplementary Material 2 [file 12880_2025_2050_MOESM2_ESM.zip › Appendix 2-The modeling source code/BCM-Diagnostic.py]

# -*- coding: utf-8 -*-
"""
Created on Fri Sep 19 21:17:41 2025

@author: DELL
"""

import pandas as pd
import numpy as np
import pickle
import os 
from scipy import stats
from sklearn.model_selection import train_test_split, learning_curve
from sklearn.metrics import confusion_matrix, classification_report
from sklearn.metrics import roc_curve, precision_recall_curve, auc, average_precision_score, roc_auc_score
from xgboost import XGBClassifier
import matplotlib.pyplot as plt
import seaborn as sns
from statsmodels.stats.multitest import multipletests
import shap  


plt.rcParams["font.family"] = ["Arial", "sans-serif"]
plt.rcParams["axes.unicode_minus"] = False

def calculate_medical_metrics(y_true, y_pred, y_prob):
    """计算准确率、敏感度、特异度等医学统计指标，包括AUC的95%置信区间"""
    cm = confusion_matrix(y_true, y_pred)
    tn, fp, fn, tp = cm.ravel()
    
    acc = (tp + tn) / (tp + tn + fp + fn)
    sens = tp / (tp + fn) if (tp + fn) > 0 else 0
    spec = tn / (tn + fp) if (tn + fp) > 0 else 0
    ppv = tp / (tp + fp) if (tp + fp) > 0 else 0
    npv = tn / (tn + fn) if (tn + fn) > 0 else 0
    auc_val = roc_auc_score(y_true, y_prob)
    

    n_bootstraps = 1000
    rng_seed = 42  
    bootstrapped_scores = []
    

    y_true_np = np.asarray(y_true)
    y_prob_np = np.asarray(y_prob)
    
    rng = np.random.RandomState(rng_seed)
    for i in range(n_bootstraps):
       
        indices = rng.randint(0, len(y_prob_np), len(y_prob_np))
        
        y_true_boot = y_true_np[indices]
        y_prob_boot = y_prob_np[indices]
        
        if len(np.unique(y_true_boot)) < 2:
          
            continue
            
        score = roc_auc_score(y_true_boot, y_prob_boot)
        bootstrapped_scores.append(score)
    

    sorted_scores = np.array(bootstrapped_scores)
    sorted_scores.sort()
    auc_ci_lower = sorted_scores[int(0.025 * len(sorted_scores))] if len(sorted_scores) > 0 else 0
    auc_ci_upper = sorted_scores[int(0.975 * len(sorted_scores))] if len(sorted_scores) > 0 else 0
    
    return {
        'ACC': acc, 'SENS': sens, 'SPEC': spec, 'PPV': ppv,
        'NPV': npv, 'AUC': auc_val,
        'AUC_95CI_lower': auc_ci_lower, 'AUC_95CI_upper': auc_ci_upper
    }

def plot_roc_curve(y_true, y_prob, model_name="Model"):
    fpr, tpr, thresholds = roc_curve(y_true, y_prob)
    roc_auc = auc(fpr, tpr)
    
 
    n_bootstraps = 1000
    rng = np.random.RandomState(42)
    bootstrapped_aucs = []
    

    y_true_np = np.asarray(y_true)
    y_prob_np = np.asarray(y_prob)
    
    for i in range(n_bootstraps):
        indices = rng.randint(0, len(y_prob_np), len(y_prob_np))
        y_true_boot = y_true_np[indices]
        y_prob_boot = y_prob_np[indices]
        
        if len(np.unique(y_true_boot)) < 2:
            continue
            
        fpr_boot, tpr_boot, _ = roc_curve(y_true_boot, y_prob_boot)
        bootstrapped_aucs.append(auc(fpr_boot, tpr_boot))
    
    sorted_aucs = np.array(bootstrapped_aucs)
    sorted_aucs.sort()
    auc_ci_lower = sorted_aucs[int(0.025 * len(sorted_aucs))] if len(sorted_aucs) > 0 else 0
    auc_ci_upper = sorted_aucs[int(0.975 * len(sorted_aucs))] if len(sorted_aucs) > 0 else 0
    
    plt.figure(figsize=(8, 6))
    plt.plot(fpr, tpr, lw=2, label=f'{model_name} (AUC = {roc_auc:.4f} [{auc_ci_lower:.4f}-{auc_ci_upper:.4f}])')
    plt.plot([0, 1], [0, 1], 'navy', lw=2, linestyle='--')
    plt.xlim([0.0, 1.0])
    plt.ylim([0.0, 1.05])
    plt.xlabel('False Positive Rate')
    plt.ylabel('True Positive Rate')
    plt.title('Receiver Operating Characteristic (ROC) Curve')
    plt.legend(loc="lower right")
    plt.tight_layout()
    plt.savefig('roc_curve.png')
    plt.show()
    
    return roc_auc, pd.DataFrame({'FPR': fpr, 'TPR': tpr, 'Threshold': thresholds, 
                                 'AUC_95CI_lower': auc_ci_lower, 'AUC_95CI_upper': auc_ci_upper})

def plot_pr_curve(y_true, y_prob, model_name="Model"):
    precision, recall, thresholds = precision_recall_curve(y_true, y_prob)
    avg_precision = average_precision_score(y_true, y_prob)
    
    plt.figure(figsize=(8, 6))
    plt.plot(recall, precision, lw=2, label=f'{model_name} (AP = {avg_precision:.4f})')
    plt.xlim([0.0, 1.0])
    plt.ylim([0.0, 1.05])
    plt.xlabel('Recall')
    plt.ylabel('Precision')
    plt.title('Precision-Recall Curve')
    plt.legend(loc="upper right")
    plt.tight_layout()
    plt.savefig('pr_curve.png')
    plt.show()
    
    return avg_precision, pd.DataFrame({
        'Precision': precision, 'Recall': recall, 'Threshold': np.append(thresholds, 1)
    })

def plot_decision_curve(y_true, y_prob, model_name="Model"):
    thresholds = np.linspace(0, 1, 101)
    net_benefits_model, net_benefits_all = [], []
    
    for threshold in thresholds:
        y_pred = (y_prob >= threshold).astype(int)
        tn, fp, fn, tp = confusion_matrix(y_true, y_pred).ravel()
        n = len(y_true)
        net_benefit = (tp/n) - (fp/n) * (threshold/(1-threshold))
        net_benefits_model.append(net_benefit)
        
        p = np.mean(y_true)
        net_benefits_all.append(p - (1-p)*(threshold/(1-threshold)))
    
    plt.figure(figsize=(8, 6))
    plt.plot(thresholds, net_benefits_model, 'blue', label=model_name)
    plt.plot(thresholds, net_benefits_all, 'red', linestyle='--', label='Treat All')
    plt.plot(thresholds, [0]*len(thresholds), 'black', linestyle='--', label='Treat None')
    plt.xlabel('Threshold Probability')
    plt.ylabel('Net Benefit')
    plt.title('Decision Curve Analysis')
    plt.legend(loc='upper right')
    plt.grid(True, linestyle='--', alpha=0.7)
    plt.tight_layout()
    plt.savefig('decision_curve.png')
    plt.show()
    
    return pd.DataFrame({
        'Threshold': thresholds, 'Model': net_benefits_model,
        'Treat_All': net_benefits_all, 'Treat_None': [0]*len(thresholds)
    })

def create_prediction_template(significant_features):
    """创建预测所需数据的模板表格"""

    template_df = pd.DataFrame(columns=significant_features)
    
  
    template_df.loc[0] = [np.nan] * len(significant_features)
    

    template_df['Instruction'] = ''
    

    for feature in significant_features:
        template_df.at[0, 'Instruction'] = f"Please enter the patient's {feature} data here. Delete this instruction column."
    

    template_path = "C:/Users/DELL/Desktop/ly/2/prediction_template.xlsx"
    template_df.to_excel(template_path, index=False)
    print(f"\nThe prediction template has been saved to: {template_path}")
    print("Please use this template to prepare new patient data, which will be used for model prediction after completion.")
    
    return template_path

def main():

    file_path = "C:/Users/DELL/Desktop/ly/ai/base/diagnosis/77.xlsx"
    data = pd.read_excel(file_path, sheet_name="Sheet2")
    
 
    X = data.iloc[:, 1:14]
    y = data.iloc[:, 0]
    
    for col in X.columns:
        if pd.api.types.is_numeric_dtype(X[col]):
            X[col].fillna(X[col].median(), inplace=True)
        else:
            X[col].fillna(X[col].mode()[0], inplace=True)
    
 
    p_values = []
    categorical_features = []
    continuous_features = [col for col in X.columns if col not in categorical_features]
    
    for col in X.columns:
        if col in continuous_features:
            group0, group1 = X[y==0][col], X[y==1][col]
            _, p = stats.ttest_ind(group0, group1, equal_var=False)
            p_values.append(p)
        else:
            contingency = pd.crosstab(X[col], y)
            _, p, _, _ = stats.chi2_contingency(contingency)
            p_values.append(p)
    
    pvalue_df = pd.DataFrame({
        'Feature': X.columns,
        'P-value': p_values,
        'P-value_corrected': multipletests(p_values, method='fdr_bh')[1]
    })
    
    significant_features = pvalue_df[pvalue_df['P-value_corrected'] < 0.05]['Feature'].tolist()
    print("Significantly associated features (corrected P < 0.05):")
    print(pvalue_df[pvalue_df['P-value_corrected'] < 0.05])
    print("\n Features for modeling:", significant_features)
    
  
    X_sig = X[significant_features]
    X_train, X_test, y_train, y_test = train_test_split(
        X_sig, y, test_size=0.2, random_state=42, stratify=y
    )
    
    model = XGBClassifier(
        n_estimators=100, learning_rate=0.2, max_depth=5,
        subsample=0.8, colsample_bytree=0.8, eval_metric='logloss',
        random_state=42
    )
    model.fit(X_train, y_train)
    

    print("\n Perform SHAP value analysis...")

    explainer = shap.TreeExplainer(model)
 
    shap_values = explainer.shap_values(X_test)
    

    plt.figure(figsize=(10, 8))
    shap.summary_plot(shap_values, X_test, feature_names=significant_features)
    plt.tight_layout()
    plt.savefig('shap_summary.png')
    plt.show()
    
   
    plt.figure(figsize=(10, 6))
    shap.plots.force(explainer.expected_value, shap_values[0,:], X_test.iloc[0,:], matplotlib=True)
    plt.tight_layout()
    plt.savefig('shap_force_plot.png')
    plt.show()
    
 
    np.random.seed(42)  
    sample_indices = np.random.choice(len(X_test), size=10, replace=False)
    X_sample = X_test.iloc[sample_indices]
    y_true_sample = y_test.iloc[sample_indices]
    
  
    y_pred_sample = model.predict(X_sample)
    y_prob_sample = model.predict_proba(X_sample)[:, 1]  
    

    result_df = pd.DataFrame({
        'Case ID': sample_indices,
        'Ture Label': y_true_sample.values,
        'Prediction Label': y_pred_sample,
        'Prediction Probability': y_prob_sample.round(4)
    })
    
 
    result_path = "C:/Users/DELL/Desktop/ly/2/shap-result.xlsx"
    result_df.to_excel(result_path, index=False)
    print(f"\n The prediction results for 10 cases have been saved to: {result_path}")
    

    print("\nPrediction results for 10 randomly selected cases:")
    print(result_df)
    

    model_dir = "C:/Users/DELL/Desktop/ly/2/model"
    os.makedirs(model_dir, exist_ok=True)  
    
    model_path = os.path.join(model_dir, "xgb_model.pkl")
    with open(model_path, 'wb') as f:
        pickle.dump(model, f)
    print(f"\nThe model has been exported to: {model_path}")
    

    template_path = create_prediction_template(significant_features)
    

    y_pred = model.predict(X_test)
    y_proba = model.predict_proba(X_test)[:, 1]
    
    metrics = calculate_medical_metrics(y_test, y_pred, y_proba)
    print("\nModel Performance Metrics:")
    for metric, value in metrics.items():
        if metric.startswith('AUC_95CI'):
            continue  
        print(f"{metric}: {value:.4f}")
    

    print(f"AUC (95% CI): {metrics['AUC']:.4f} ({metrics['AUC_95CI_lower']:.4f}-{metrics['AUC_95CI_upper']:.4f})")
    
    cm = confusion_matrix(y_test, y_pred)
    plt.figure(figsize=(8, 6))
    sns.heatmap(cm, annot=True, fmt='d', cmap='Blues',
                xticklabels=['Negative', 'Positive'],
                yticklabels=['Negative', 'Positive'])
    plt.xlabel('Predicted Label')
    plt.ylabel('True Label')
    plt.title('Confusion Matrix')
    plt.tight_layout()
    plt.savefig('confusion_matrix.png')
    plt.show()
    
    print("\nClassification Report:")
    print(classification_report(y_test, y_pred, target_names=['Negative', 'Positive']))
    
    plt.figure(figsize=(10, 6))
    feat_importance = pd.Series(model.feature_importances_, index=significant_features)
    feat_importance.nlargest(10).plot(kind='barh')
    plt.title('XGBoost Feature Importance')
    plt.xlabel('Importance Score')
    plt.tight_layout()
    plt.savefig('feature_importance.png')
    plt.show()
    
    roc_auc, roc_data = plot_roc_curve(y_test, y_proba, "XGBoost Model")
    avg_precision, pr_data = plot_pr_curve(y_test, y_proba, "XGBoost Model")
    print(f"\nPR Curve Average Accuracy(AP): {avg_precision:.4f}")
    dca_data = plot_decision_curve(y_test, y_proba, "XGBoost Model")
    
    roc_data.to_csv('roc_curve_data.csv', index=False)
    pr_data.to_csv('pr_curve_data.csv', index=False)
    dca_data.to_csv('dca_curve_data.csv', index=False)
    print("\nThe curve data has been saved as a CSV file.")

if __name__ == "__main__":
    main()
