# Supplementary material for: Development and validation of an ultrasound-based AI-radiomics model for diagnosing and risk-stratifying gastrointestional stromal tumors: a retrospective diagnostic study
Source: BMC Med Imaging. 2025 Nov 27;25:493. doi: 10.1186/s12880-025-02050-z (PMC12659386; doi:10.1186/s12880-025-02050-z)
Supplement: Supplementary file 2 — Supplementary Material 2 [file 12880_2025_2050_MOESM2_ESM.zip › Appendix 2-The modeling source code/BCM-R.py]

# -*- coding: utf-8 -*-
"""
Created on Fri Sep 19 22:09:13 2025

@author: DELL
"""

import pandas as pd
import numpy as np
import xgboost as xgb
from sklearn.model_selection import train_test_split, StratifiedKFold
from sklearn.preprocessing import LabelEncoder
from sklearn.metrics import classification_report, confusion_matrix, cohen_kappa_score, accuracy_score, roc_auc_score, roc_curve, auc, precision_score, recall_score, f1_score, precision_recall_curve, average_precision_score
from sklearn.preprocessing import label_binarize
import matplotlib.pyplot as plt
import seaborn as sns
import joblib
import shap
import os
from sklearn.pipeline import Pipeline
from sklearn.compose import ColumnTransformer
from sklearn.impute import SimpleImputer
from sklearn.preprocessing import StandardScaler
import time
from datetime import datetime
from sklearn.utils.class_weight import compute_class_weight
from sklearn.feature_selection import VarianceThreshold
from sklearn.inspection import permutation_importance
import warnings

# 忽略特定警告
warnings.filterwarnings("ignore", category=UserWarning, module="sklearn")
warnings.filterwarnings("ignore", category=FutureWarning)

# 新增函数：计算AUC的95%置信区间
def bootstrap_auc_ci(y_true, y_score, n_bootstraps=1000, random_state=42):
    """使用自助法计算AUC的95%置信区间"""
    np.random.seed(random_state)
    bootstrapped_scores = []
    
    # 将多分类问题转换为"一对多"的二分类问题计算AUC
    classes = np.unique(y_true)
    n_classes = len(classes)
    y_true_bin = label_binarize(y_true, classes=classes)
    
    for i in range(n_bootstraps):
        # 有放回地抽样
        indices = np.random.randint(0, len(y_true), len(y_true))
        if len(np.unique(y_true[indices])) < 2:
            # 如果抽样后只有一个类别，跳过
            continue
        
        # 计算当前抽样的宏平均AUC
        auc_scores = []
        for class_idx in range(n_classes):
            if len(np.unique(y_true_bin[indices, class_idx])) < 2:
                continue
            auc_scores.append(roc_auc_score(
                y_true_bin[indices, class_idx], 
                y_score[indices, class_idx]
            ))
        
        if auc_scores:  # 确保有有效的AUC分数
            bootstrapped_scores.append(np.mean(auc_scores))
    
    # 计算置信区间
    sorted_scores = np.array(bootstrapped_scores)
    sorted_scores.sort()
    
    # 95%置信区间
    confidence_lower = sorted_scores[int(0.025 * len(sorted_scores))]
    confidence_upper = sorted_scores[int(0.975 * len(sorted_scores))]
    
    return confidence_lower, confidence_upper

# 设置文件路径
excel_path = r'C:/Users/DELL/Desktop/ly/ai/base/risk/7.21.xlsx'

# 日志记录
def log(message):
    timestamp = datetime.now().strftime("%Y-%m-%d %H:%M:%S")
    print(f"[{timestamp}] {message}")

# 新增函数：生成预测数据模板
def generate_prediction_template(feature_names, output_dir):
    """生成新数据预测所需的模板文件"""
    log("生成预测数据模板...")
    
    # 创建模板数据框，包含所有特征列
    template = pd.DataFrame(columns=feature_names)
    
    # 添加一行示例数据（使用NaN表示需要填写的值）
    template.loc[0] = [np.nan] * len(feature_names)
    
    # 保存为Excel模板
    template_path = os.path.join(output_dir, "prediction_template.xlsx")
    template.to_excel(template_path, index=False)
    
    # 同时保存特征列表说明
    features_info = pd.DataFrame({
        "特征名称": feature_names,
        "说明": ["请填写患者的" + name + "信息" for name in feature_names],
        "数据类型": ["数值型" for _ in feature_names]
    })
    info_path = os.path.join(output_dir, "features_info.csv")
    features_info.to_csv(info_path, index=False, encoding="utf-8-sig")
    
    log(f"预测数据模板已保存至: {template_path}")
    log(f"特征说明文件已保存至: {info_path}")
    log("使用说明:")
    log("1. 请在prediction_template.xlsx中填写患者的临床特征信息")
    log("2. 每行代表一个患者的信息")
    log("3. 所有特征为数值型，缺失值可留空或填写NaN")
    log("4. 填写完成后可使用模型进行批量预测")

# 1. 数据加载和预处理 - 仅使用临床信息
def load_and_preprocess_data():
    """加载并预处理数据，仅使用临床信息"""
    log("开始加载数据...")
    start_time = time.time()
    
    try:
        # 加载Excel数据，第一行作为列名
        data = pd.read_excel(excel_path, header=0)
        log(f"成功加载数据，原始数据形状: {data.shape}")
    except Exception as e:
        log(f"加载数据失败: {str(e)}")
        raise
    
    # 提取风险等级（第一列）
    risk_levels = data.iloc[:, 0].values
    
    # 提取临床信息（第2列到最后）
    clinical_data = data.iloc[:, 1:]
    
    
    # 患者数据就是临床数据（每行一个患者）
    patient_data = clinical_data
    
    # 为特征添加列名（使用实际列名）
    feature_names = clinical_data.columns.tolist()
    

    
    # 检查风险等级中的缺失值
    missing_risks = pd.isnull(risk_levels).sum()
    if missing_risks > 0:
        log(f"警告: 风险等级中有{missing_risks}个缺失值")
        # 使用众数填充缺失值
        mode_value = pd.Series(risk_levels).mode()[0]
        risk_levels = np.array([mode_value if pd.isnull(x) else x for x in risk_levels])
        log(f"已使用众数 '{mode_value}' 填充缺失值")
    
    # 保留所有风险等级样本
    valid_classes = [0, 1, 2, 3]
    mask = np.isin(risk_levels, valid_classes)
    
    log(f"原始样本数: {len(risk_levels)}")
    log(f"极低风险(0)样本数: {np.sum(risk_levels == 0)}")
    log(f"低风险(1)样本数: {np.sum(risk_levels == 1)}")
    log(f"中风险(2)样本数: {np.sum(risk_levels == 2)}")
    log(f"高风险(3)样本数: {np.sum(risk_levels == 3)}")
    
    # 应用筛选
    risk_levels = risk_levels[mask]
    patient_data = patient_data.iloc[mask]
    
    log(f"筛选后样本数: {len(risk_levels)} (所有风险等级)")
    
    # 编码风险等级标签
    y = risk_levels.astype(int)
    
    # 保存标签信息
    class_names = {0: "极低风险", 1: "低风险", 2: "中风险", 3: "高风险"}
    log(f"风险等级类别: {class_names}")
    
    # 打印类别分布
    log("类别分布:")
    unique, counts = np.unique(y, return_counts=True)
    for cls, cnt in zip(unique, counts):
        log(f"  {class_names[cls]}: {cnt}个样本")
    
    # 检查特征缺失值
    missing_features = patient_data.isnull().sum().sum()
    if missing_features > 0:
        log(f"警告: 临床特征数据中有{missing_features}个缺失值，将在预处理中处理")
    
    log(f"数据加载与预处理完成，耗时: {time.time()-start_time:.2f}秒")
    log("\n" + "="*50)
    log(f"最终特征集 - 患者数量: {patient_data.shape[0]}, 临床特征数量: {patient_data.shape[1]}")
    
    return patient_data, y, class_names, feature_names

# 2. 构建预处理管道
def create_preprocessing_pipeline(feature_names):
    """创建数据预处理管道"""
    # 数值特征预处理
    numeric_transformer = Pipeline(steps=[
        ('imputer', SimpleImputer(strategy='median')),  # 中位数填充缺失值
        ('scaler', StandardScaler()),  # 标准化
        ('variance_threshold', VarianceThreshold(threshold=0.01))  # 移除低方差特征
    ])
    
    # 组合所有特征的预处理
    preprocessor = ColumnTransformer(
        transformers=[
            ('num', numeric_transformer, feature_names)  # 所有特征都是数值型
        ])
    
    return preprocessor

# 3. 训练XGBoost模型（多分类）
def train_xgboost_model(X, y, feature_names, class_names):
    """使用完整数据集训练优化的XGBoost模型（多分类）"""
    log("开始数据预处理...")
    start_time = time.time()
    
    preprocessor = create_preprocessing_pipeline(feature_names)
    
    # 只划分训练集（70%）和验证集（30%）
    X_train, X_val, y_train, y_val = train_test_split(
        X, y, test_size=0.3, random_state=42, stratify=y
    )
    
    # 详细记录各数据集样本数量
    log("\n数据集划分详情:")
    log(f"训练集大小: {X_train.shape[0]} 个样本")
    log(f"验证集大小: {X_val.shape[0]} 个样本")
    
    # 记录各类别在训练集中的分布
    unique_train, counts_train = np.unique(y_train, return_counts=True)
    log("\n训练集类别分布:")
    for cls, cnt in zip(unique_train, counts_train):
        log(f"  风险等级 {class_names[cls]}: {cnt} 个样本 ({cnt/len(y_train)*100:.1f}%)")
    
    # 记录各类别在验证集中的分布
    unique_val, counts_val = np.unique(y_val, return_counts=True)
    log("\n验证集类别分布:")
    for cls, cnt in zip(unique_val, counts_val):
        log(f"  风险等级 {class_names[cls]}: {cnt} 个样本 ({cnt/len(y_val)*100:.1f}%)")
    
    # 计算类别权重
    class_weights = compute_class_weight(
        'balanced', 
        classes=np.unique(y_train), 
        y=y_train
    )
    class_weights_dict = {cls: weight for cls, weight in zip(np.unique(y_train), class_weights)}
    
    log("类别权重:")
    for cls, weight in class_weights_dict.items():
        log(f"  风险等级 {class_names[cls]}: 权重 {weight:.4f}")
    
    # 构建基础模型 - 使用多分类参数
    model = xgb.XGBClassifier(
        objective='multi:softmax',  # 多分类任务
        num_class=4,                # 4个风险等级
        eval_metric='mlogloss',     # 多分类使用mlogloss
        random_state=42,
        tree_method='hist',
        n_estimators=100,           # 减少树的数量
        learning_rate=0.2,           # 更小的学习率
        max_depth=5,                # 更小的最大深度
        subsample=0.8,              # 行采样
        colsample_bytree=0.8,       # 列采样
        gamma=0.5,                  # 最小损失减少阈值
        reg_alpha=1,                # L1正则化
        reg_lambda=2.0,             # L2正则化,
    )
    
    # 使用早停防止过拟合
    log("\n训练模型...")
    start_time_train = time.time()
    
    # 预处理训练数据
    X_train_preprocessed = preprocessor.fit_transform(X_train)
    X_val_preprocessed = preprocessor.transform(X_val)
    
    # 应用样本权重
    sample_weights = np.array([class_weights_dict[cls] for cls in y_train])
    
    # 训练模型并监控验证集性能
    try:
        model.fit(
            X_train_preprocessed, y_train,
            eval_set=[(X_val_preprocessed, y_val)],
            early_stopping_rounds=100,
            verbose=10,
            sample_weight=sample_weights
        )
        best_iteration = model.best_iteration
    except TypeError as e:
        log(f"检测到旧版本XGBoost，使用基础训练方法: {str(e)}")
        model.fit(
            X_train_preprocessed, y_train,
            sample_weight=sample_weights,
            verbose=10
        )
        best_iteration = model.n_estimators
    
    log(f"模型训练完成，耗时: {time.time()-start_time_train:.2f}秒")
    log(f"最佳迭代次数: {best_iteration}")
    
    # 评估验证集
    val_pred = model.predict(X_val_preprocessed)
    val_acc = accuracy_score(y_val, val_pred)
    log(f"验证集准确率: {val_acc:.4f}")
    
    # 创建完整管道模型
    full_pipeline = Pipeline([
        ('preprocessor', preprocessor),
        ('classifier', model)
    ])
    
    # 保存完整管道模型
    joblib.dump(full_pipeline, 'clinical_risk_classifier_model.joblib')
    log("临床风险等级分类模型已保存")
    
    return full_pipeline, X_train, X_val, y_train, y_val

# 4. 特征重要性可视化
def plot_feature_importance(model, feature_names, top_n=13):
    """可视化临床特征重要性"""
    log("计算临床特征重要性...")
    
    try:
        # 获取特征重要性
        classifier = model.named_steps['classifier']
        importance = classifier.feature_importances_
        
        # 创建DataFrame
        importance_df = pd.DataFrame({
            'Feature': feature_names,
            'Importance': importance
        })
        
        importance_df = importance_df.sort_values('Importance', ascending=False)
        importance_df = importance_df.head(top_n)
        
        # 绘图
        plt.figure(figsize=(10, 6))
        plt.barh(importance_df['Feature'], importance_df['Importance'], color='skyblue')
        plt.gca().invert_yaxis()
        plt.xlabel('重要性 (F-score)')
        plt.title('临床特征重要性排名')
        plt.tight_layout()
        plt.savefig('clinical_feature_importance.png', dpi=300)
        plt.close()
        log("临床特征重要性图已保存")
        
        # 保存重要性数据
        importance_df.to_csv('clinical_feature_importance.csv', index=False)
        log("临床特征重要性数据已保存")
        
        return importance_df
    except Exception as e:
        log(f"特征重要性可视化失败: {str(e)}")
        return None

# 5. 排列特征重要性分析
def plot_permutation_importance(model, X, y, feature_names, n_repeats=5):
    """使用排列重要性分析临床特征"""
    log("计算排列特征重要性...")
    start_time = time.time()
    
    try:
        # 预处理数据
        X_preprocessed = model.named_steps['preprocessor'].transform(X)
        
        # 计算排列重要性
        result = permutation_importance(
            model.named_steps['classifier'], X_preprocessed, y,
            n_repeats=n_repeats, random_state=42, n_jobs=-1
        )
        
        # 创建结果DataFrame
        sorted_idx = result.importances_mean.argsort()[::-1]
        importance_df = pd.DataFrame({
            'Feature': [feature_names[i] for i in sorted_idx],
            'Importance': result.importances_mean[sorted_idx],
            'Std': result.importances_std[sorted_idx]
        })
        
        # 保存排列重要性数据
        importance_df.to_csv('clinical_permutation_importance.csv', index=False)
        log("临床排列特征重要性数据已保存")
        
        # 绘图
        plt.figure(figsize=(10, 6))
        plt.barh(importance_df['Feature'], importance_df['Importance'], 
                 xerr=importance_df['Std'], color='skyblue')
        plt.gca().invert_yaxis()
        plt.xlabel('排列重要性')
        plt.title('临床特征排列重要性')
        plt.tight_layout()
        plt.savefig('clinical_permutation_importance.png', dpi=300)
        plt.close()
        log(f"排列特征重要性图已保存，耗时: {time.time()-start_time:.2f}秒")
        
        return importance_df
    except Exception as e:
        log(f"排列特征重要性分析失败: {str(e)}")
        return None

# 6. SHAP可解释性分析 - 修改为仅随机验证10个案例并输出结果表格
def explain_model(model, X, y, feature_names, class_names):
    """使用SHAP解释模型预测，仅随机验证10个案例并输出结果表格"""
    log("开始SHAP可解释性分析...")
    start_time = time.time()
    
    try:
        # 提取预处理后的数据
        X_transformed = model.named_steps['preprocessor'].transform(X)
        
        # 仅使用10个样本进行解释
        sample_size = min(10, X_transformed.shape[0])
        if X_transformed.shape[0] > sample_size:
            sample_idx = np.random.choice(X_transformed.shape[0], sample_size, replace=False)
            X_sample = X_transformed[sample_idx]
            y_sample = y[sample_idx]
        else:
            sample_idx = np.arange(X_transformed.shape[0])
            X_sample = X_transformed
            y_sample = y
        
        log(f"使用 {len(X_sample)} 个样本进行SHAP分析...")
        
        # 创建解释器
        explainer = shap.TreeExplainer(model.named_steps['classifier'])
        
        # 计算SHAP值
        shap_values = explainer.shap_values(X_sample)
        
        # 生成摘要图
        plt.figure()
        shap.summary_plot(shap_values, X_sample, feature_names=feature_names, class_names=list(class_names.values()), show=False)
        plt.tight_layout()
        plt.savefig('clinical_shap_summary.png', dpi=300)
        plt.close()
        
        # 获取预测结果
        predictions = model.named_steps['classifier'].predict(X_sample)
        pred_probs = model.named_steps['classifier'].predict_proba(X_sample)
        
        # 创建结果表格
        result_data = []
        for i in range(len(X_sample)):
            # 获取最大概率类别及其概率
            max_prob = np.max(pred_probs[i])
            max_prob_class = np.argmax(pred_probs[i])
            
            result_data.append({
                '样本索引': sample_idx[i],
                '真实标签': y_sample[i],
                '真实风险等级': class_names[y_sample[i]],
                '预测标签': predictions[i],
                '预测风险等级': class_names[predictions[i]],
                '预测最高概率': max_prob,
                '极低风险概率': pred_probs[i][0],
                '低风险概率': pred_probs[i][1],
                '中风险概率': pred_probs[i][2],
                '高风险概率': pred_probs[i][3]
            })
        
        # 创建DataFrame并保存为CSV
        result_df = pd.DataFrame(result_data)
        result_df.to_csv('shap-result.csv', index=False, encoding='utf-8-sig')
        log("SHAP分析结果表格已保存为 shap-result.csv")
        
        log(f"SHAP分析完成，耗时: {time.time()-start_time:.2f}秒")
        log("SHAP可视化结果已保存")
    except Exception as e:
        log(f"SHAP分析失败: {str(e)}")

# 7. 绘制整体ROC曲线（宏平均）
def plot_roc_curve_overall(y_true, y_score):
    """绘制整体ROC曲线（使用宏平均）"""
    log("绘制整体ROC曲线（宏平均）...")
    
    # 二值化标签
    classes = np.unique(y_true)
    y_true_bin = label_binarize(y_true, classes=classes)
    n_classes = y_true_bin.shape[1]
    
    # 计算每个类别的ROC曲线
    fpr = dict()
    tpr = dict()
    roc_auc = dict()
    
    for i in range(n_classes):
        fpr[i], tpr[i], _ = roc_curve(y_true_bin[:, i], y_score[:, i])
        roc_auc[i] = auc(fpr[i], tpr[i])
    
    # 计算宏平均ROC曲线
    all_fpr = np.unique(np.concatenate([fpr[i] for i in range(n_classes)]))
    mean_tpr = np.zeros_like(all_fpr)
    
    for i in range(n_classes):
        mean_tpr += np.interp(all_fpr, fpr[i], tpr[i])
    
    mean_tpr /= n_classes
    fpr["macro"] = all_fpr
    tpr["macro"] = mean_tpr
    roc_auc["macro"] = auc(fpr["macro"], tpr["macro"])
    
    # 保存ROC曲线数据
    roc_data = pd.DataFrame({
        'FPR': fpr["macro"],
        'TPR': tpr["macro"],
        'AUC': [roc_auc["macro"]] * len(fpr["macro"])
    })
    roc_data.to_csv('clinical_overall_roc_curve.csv', index=False)
    log("整体ROC曲线数据已保存")
    
    # 绘制ROC曲线
    plt.figure(figsize=(8, 6))
    plt.plot(fpr["macro"], tpr["macro"], color='darkorange', lw=2, 
             label=f'宏平均ROC曲线 (AUC = {roc_auc["macro"]:.4f})')
    plt.plot([0, 1], [0, 1], 'k--', lw=2)
    plt.xlim([0.0, 1.0])
    plt.ylim([0.0, 1.05])
    plt.xlabel('假正例率 (FPR)')
    plt.ylabel('真正例率 (TPR)')
    plt.title('临床模型宏平均ROC曲线')
    plt.legend(loc="lower right")
    plt.tight_layout()
    plt.savefig('clinical_overall_roc_curve.png', dpi=300)
    plt.close()
    log("宏平均ROC曲线图已保存")
    
    return roc_auc["macro"]

# 8. 绘制整体PR曲线
def plot_pr_curve_overall(y_true, y_score):
    """绘制整体PR曲线（模型整体性能）"""
    log("绘制整体PR曲线...")
    
    # 二值化标签
    y_true_bin = label_binarize(y_true, classes=np.unique(y_true))
    
    # 计算微平均PR曲线
    precision, recall, _ = precision_recall_curve(y_true_bin.ravel(), y_score.ravel())
    avg_precision = average_precision_score(y_true_bin, y_score, average="micro")
    
    # 保存PR曲线数据
    pr_data = pd.DataFrame({
        'Precision': precision,
        'Recall': recall,
        'AP': [avg_precision] * len(precision)
    })
    pr_data.to_csv('clinical_overall_pr_curve.csv', index=False)
    log("整体PR曲线数据已保存")
    
    # 绘制PR曲线
    plt.figure(figsize=(8, 6))
    plt.plot(recall, precision, color='darkblue', lw=2, 
             label=f'整体PR曲线 (AP = {avg_precision:.4f})')
    plt.xlabel('召回率 (Recall)')
    plt.ylabel('精确率 (Precision)')
    plt.title('临床模型整体PR曲线')
    plt.legend(loc="upper right")
    plt.tight_layout()
    plt.savefig('clinical_overall_pr_curve.png', dpi=300)
    plt.close()
    log("整体PR曲线图已保存")
    
    return avg_precision

# 修改DCA曲线函数（0为阴性，1+2+3为阳性）
def plot_dca_curve_improved(y_true, y_prob, class_names):
    """改进的DCA曲线 - 基于临床决策分组（0 vs 1+2+3）"""
    log("绘制改进的DCA曲线 (临床决策分组: 0 vs 1+2+3)...")
    start_time = time.time()
    
    # 定义阈值范围（0.01到0.99，避免除零错误）
    thresholds = np.linspace(0.01, 0.99, 99)
    n_samples = len(y_true)
    
    # 将风险等级分组（临床决策导向）：
    # 0 -> 阴性组
    # 1+2+3 -> 阳性组
    y_true_binary = np.where(y_true == 0, 0, 1)
    
    # 计算阳性组的概率（即预测为1+2+3的概率之和）
    positive_prob = y_prob[:, 1] + y_prob[:, 2] + y_prob[:, 3]
    
    # 初始化净收益数组
    net_benefits = np.zeros(len(thresholds))
    
    # 计算净收益
    for i, pt in enumerate(thresholds):
        # 预测决策（阳性概率 >= 阈值时选择积极治疗）
        decisions = (positive_prob >= pt).astype(int)
        
        # 计算混淆矩阵
        tp = np.sum((y_true_binary == 1) & (decisions == 1))  # 真阳性
        fp = np.sum((y_true_binary == 0) & (decisions == 1))  # 假阳性
        fn = np.sum((y_true_binary == 1) & (decisions == 0))  # 假阴性
        
        # 计算净收益（标准DCA公式）
        # 净收益 = 真阳性率 - 假阳性率 × (pt/(1-pt))
        net_benefit = (tp / n_samples) - (fp / n_samples) * (pt / (1 - pt))
        net_benefits[i] = net_benefit
    
    # 计算基准线
    # 1. 所有患者都接受积极治疗（阳性策略）
    all_treat_net_benefit = np.zeros_like(thresholds)
    prevalence = np.mean(y_true_binary)  # 阳性组真实比例
    for i, pt in enumerate(thresholds):
        # 所有患者都治疗：TP = 所有阳性患者，FP = 所有阴性患者
        all_treat_net_benefit[i] = prevalence - (1 - prevalence) * (pt / (1 - pt))
    
    # 2. 所有患者都不接受积极治疗（阴性策略）
    no_treat_net_benefit = np.zeros_like(thresholds)
    
    # 创建DCA数据DataFrame
    dca_data = pd.DataFrame({
        'Threshold': thresholds,
        'Net_Benefit': net_benefits,
        'All_Treat': all_treat_net_benefit,
        'No_Treat': no_treat_net_benefit
    })
    
    # 保存DCA曲线数据到CSV
    dca_data.to_csv('clinical_dca_curve_data.csv', index=False)
    log("临床决策DCA曲线数据已保存")
    
    # 绘制DCA曲线
    plt.figure(figsize=(10, 6))
    
    # 绘制模型净收益曲线
    plt.plot(thresholds, net_benefits, color='darkgreen', lw=2, 
             label='模型净收益 (阳性治疗决策)')
    
    # 绘制基准线
    plt.plot(thresholds, all_treat_net_benefit, 'b--', lw=1.5, 
             label='全部患者接受治疗')
    plt.plot(thresholds, no_treat_net_benefit, 'k--', lw=1.5, 
             label='无患者接受治疗')
    
    plt.xlim([0.0, 1.0])
    plt.ylim([min(net_benefits.min(), -0.05), max(net_benefits.max(), 0.05)])
    plt.xlabel('阈值概率 (阳性概率阈值)')
    plt.ylabel('净收益')
    plt.title('临床决策DCA曲线 (0 vs 1+2+3)')
    plt.legend(loc="upper right")
    plt.grid(alpha=0.3)
    
    # 添加临床决策说明
    plt.annotate('阴性组: 风险等级0\n阳性组: 风险等级1+2+3',
                 xy=(0.5, 0.95), xycoords='axes fraction',
                 ha='center', va='top', 
                 bbox=dict(boxstyle='round,pad=0.5', fc='yellow', alpha=0.2))
    
    plt.tight_layout()
    plt.savefig('clinical_dca_curve.png', dpi=300)
    plt.close()
    
    log(f"临床决策DCA曲线绘制完成，耗时: {time.time()-start_time:.2f}秒")
    return dca_data

# 在模型评估函数中确保AUC计算一致
def evaluate_model(model, X_train, X_val, y_train, y_val, class_names):
    """评估模型整体性能"""
    log("评估模型整体性能...")
    start_time = time.time()
    
    try:
        # 预测验证集
        X_val_preprocessed = model.named_steps['preprocessor'].transform(X_val)
        y_pred = model.named_steps['classifier'].predict(X_val_preprocessed)
        y_score = model.named_steps['classifier'].predict_proba(X_val_preprocessed)
        
        # ================ 计算总体指标 ================
        log("\n" + "="*50)
        log("模型总体评估指标:")
        
        # 计算整体指标（多分类）
        acc_overall = accuracy_score(y_val, y_pred)
        precision_overall = precision_score(y_val, y_pred, average='weighted')
        recall_overall = recall_score(y_val, y_pred, average='weighted')
        f1_overall = f1_score(y_val, y_pred, average='weighted')
        
        # 使用与绘图相同的宏平均AUC计算方法
        classes = np.unique(y_val)
        auc_list = []
        y_val_bin = label_binarize(y_val, classes=classes)
        for i in range(len(classes)):
            if len(np.unique(y_val_bin[:, i])) >= 2:  # 确保有两个类别
                auc_list.append(roc_auc_score(y_val_bin[:, i], y_score[:, i]))
        
        auc_overall = np.mean(auc_list) if auc_list else 0
        
        # 计算AUC的95%置信区间
        auc_ci_lower, auc_ci_upper = bootstrap_auc_ci(y_val, y_score)
        
        # 计算总体SPEC和NPV（宏平均）
        spec_list = []
        npv_list = []
        for class_idx in classes:
            y_true_class = (y_val == class_idx)
            y_pred_class = (y_pred == class_idx)
            tn, fp, fn, tp = confusion_matrix(y_true_class, y_pred_class).ravel()
            spec = tn / (tn + fp) if (tn + fp) > 0 else 0
            npv = tn / (tn + fn) if (tn + fn) > 0 else 0
            spec_list.append(spec)
            npv_list.append(npv)
        
        spec_overall = np.mean(spec_list)
        npv_overall = np.mean(npv_list)
        

        # 保存总体指标，包含AUC的95%置信区间
        overall_metrics = {
            'AUC': auc_overall,
            'AUC_95CI_lower': auc_ci_lower,
            'AUC_95CI_upper': auc_ci_upper,
            'ACC': acc_overall,
            'SENS': recall_overall,
            'SPEC': spec_overall,
            'PPV': precision_overall,
            'NPV': npv_overall,
            'F1': f1_overall
        }
        overall_metrics_df = pd.DataFrame([overall_metrics])
        overall_metrics_df.to_csv('clinical_overall_metrics.csv', index=False)
        log("总体评估指标已保存")
        
        # ================ 绘制图表 ================
        # 计算混淆矩阵
        cm = confusion_matrix(y_val, y_pred)
        
        # 保存混淆矩阵
        cm_df = pd.DataFrame(cm, index=[class_names[idx] for idx in classes], 
                            columns=[class_names[idx] for idx in classes])
        cm_df.to_csv('clinical_confusion_matrix.csv')
        log("混淆矩阵数据已保存")
        
        # 绘制混淆矩阵热图
        plt.figure(figsize=(8, 6))
        sns.heatmap(cm_df, annot=True, fmt='d', cmap='Blues')
        plt.title('临床风险等级混淆矩阵')
        plt.xlabel('预测标签')
        plt.ylabel('真实标签')
        plt.tight_layout()
        plt.savefig('clinical_confusion_matrix.png', dpi=300)
        plt.close()
        log("混淆矩阵热图已保存")
        
        # 绘制整体ROC曲线（宏平均）
        plot_roc_auc = plot_roc_curve_overall(y_val, y_score)
        log(f"绘图使用的AUC值: {plot_roc_auc:.4f}")
        
        # 绘制整体PR曲线
        avg_precision = plot_pr_curve_overall(y_val, y_score)
        log(f"绘图使用的AP值: {avg_precision:.4f}")
        
        # 绘制改进的DCA曲线（二分类：0 vs 1+2+3）
        plot_dca_curve_improved(y_val, y_score, class_names)
        
        # 验证AUC一致性
        if abs(auc_overall - plot_roc_auc) > 0.001:
            log(f"警告: 绘图AUC值({plot_roc_auc:.4f})与计算AUC值({auc_overall:.4f})不一致!")
        else:
            log(f"AUC值一致: {auc_overall:.4f}")
        
        # 返回所有指标
        return {
            'overall_metrics': overall_metrics
        }
    
    except Exception as e:
        log(f"模型评估失败: {str(e)}")
        import traceback
        log(traceback.format_exc())
        return None
    finally:
        log(f"模型评估耗时: {time.time()-start_time:.2f}秒")

# 9. 数据泄露检查
def check_for_data_leakage(X, y, feature_names):
    """检查是否存在数据泄露问题"""
    log("检查数据泄露问题...")
    start_time = time.time()
    
    # 1. 检查是否有特征直接包含标签信息
    label_cols = []
    for i, feature in enumerate(feature_names):
        if np.array_equal(X.iloc[:, i], y):
            label_cols.append(feature)
            log(f"警告: 特征 '{feature}' 与标签完全相同!")
    
    if label_cols:
        log(f"发现 {len(label_cols)} 个特征直接泄露标签信息")
    
    # 2. 检查特征与标签的相关性
    corr_threshold = 0.95
    suspicious_features = []
    
    for feature in feature_names:
        # 转换为数值型以计算相关性
        try:
            feature_values = pd.to_numeric(X[feature], errors='coerce')
            if feature_values.isnull().all():
                continue
                
            corr = np.corrcoef(feature_values, y)[0, 1]
            if abs(corr) > corr_threshold:
                suspicious_features.append((feature, corr))
        except Exception as e:
            log(f"无法计算特征 '{feature}' 的相关性: {str(e)}")
    
    if suspicious_features:
        log(f"发现 {len(suspicious_features)} 个特征与标签高度相关:")
        for feature, corr in suspicious_features:
            log(f"  {feature}: 相关性 = {corr:.4f}")
    
    # 3. 检查重复样本
    duplicates = X.duplicated().sum()
    if duplicates > 0:
        log(f"警告: 发现 {duplicates} 个重复样本")
    
    log(f"数据泄露检查完成，耗时: {time.time()-start_time:.2f}秒")
    
    return label_cols, suspicious_features

# 主程序
def main():
    # 设置输出路径
    output_dir = r'C:\Users\DELL\Desktop\ly\2\model\b\br-result'
    os.makedirs(output_dir, exist_ok=True)
    os.chdir(output_dir)
    
    total_start = time.time()
    
    log("开始构建胃肠间质瘤临床风险等级分类模型...")
    
    try:
        # 加载数据
        data_start = time.time()
        X, y, class_names, feature_names = load_and_preprocess_data()
        log(f"数据加载总耗时: {time.time()-data_start:.2f}秒")
        
        # 检查数据泄露
        leak_start = time.time()
        label_cols, suspicious_features = check_for_data_leakage(X, y, feature_names)
        
        # 如果发现泄露特征，移除它们
        if label_cols or suspicious_features:
            leak_features = set([f[0] for f in suspicious_features] + label_cols)
            log(f"移除 {len(leak_features)} 个可疑泄露特征")
            X = X.drop(columns=list(leak_features))
            feature_names = [f for f in feature_names if f not in leak_features]
        
        log(f"数据泄露检查耗时: {time.time()-leak_start:.2f}秒")
        
        # 训练模型
        model_start = time.time()
        model, X_train, X_val, y_train, y_val = train_xgboost_model(X, y, feature_names, class_names)
        log(f"模型训练总耗时: {time.time()-model_start:.2f}秒")
        
        # 生成预测数据模板
        generate_prediction_template(feature_names, output_dir)
        
        # 特征重要性分析
        importance_start = time.time()
        plot_feature_importance(model, feature_names)
        log(f"特征重要性分析耗时: {time.time()-importance_start:.2f}秒")
        
        # 排列特征重要性分析
        perm_start = time.time()
        plot_permutation_importance(model, X_val, y_val, feature_names)
        log(f"排列特征重要性分析耗时: {time.time()-perm_start:.2f}秒")
        
        # 模型评估
        eval_start = time.time()
        metrics = evaluate_model(model, X_train, X_val, y_train, y_val, class_names)
        log(f"模型评估耗时: {time.time()-eval_start:.2f}秒")
        
        # SHAP解释（使用验证集）- 传递y_val参数
        shap_start = time.time()
        explain_model(model, X_val, y_val, feature_names, class_names)
        log(f"SHAP分析总耗时: {time.time()-shap_start:.2f}秒")
        
    
        
        # 打印整体评估指标
        if metrics and 'overall_metrics' in metrics:
            print("\n" + "="*50)
            print("模型整体评估指标:")
            print(f"总体ACC:\t{metrics['overall_metrics']['ACC']:.4f}")
            print(f"总体AUC:\t{metrics['overall_metrics']['AUC']:.4f} (95% CI: {metrics['overall_metrics']['AUC_95CI_lower']:.4f}-{metrics['overall_metrics']['AUC_95CI_upper']:.4f})")
            print(f"总体SENS:\t{metrics['overall_metrics']['SENS']:.4f}")
            print(f"总体SPEC:\t{metrics['overall_metrics']['SPEC']:.4f}")
            print(f"总体PPV:\t{metrics['overall_metrics']['PPV']:.4f}")
            print(f"总体NPV:\t{metrics['overall_metrics']['NPV']:.4f}")
            print("="*50)
        
        log("\n" + "="*50)
        log(f"所有分析完成！总耗时: {time.time()-total_start:.2f}秒")
        log(f"结果已保存到: {output_dir}")
        
        # 返回指标用于后续分析
        return metrics
    
    except Exception as e:
        log(f"程序运行出错: {str(e)}")
        import traceback
        log(traceback.format_exc())
        return None

if __name__ == "__main__":
    main()
