# Supplementary material for: Development and validation of an ultrasound-based AI-radiomics model for diagnosing and risk-stratifying gastrointestional stromal tumors: a retrospective diagnostic study
Source: BMC Med Imaging. 2025 Nov 27;25:493. doi: 10.1186/s12880-025-02050-z (PMC12659386; doi:10.1186/s12880-025-02050-z)
Supplement: Supplementary file 2 — Supplementary Material 2 [file 12880_2025_2050_MOESM2_ESM.zip › Appendix 2-The modeling source code/EUS-Morph-D.py]

# -*- coding: utf-8 -*-
"""
Created on Fri Sep 19 23:53:15 2025

@author: DELL
"""

import pandas as pd
import numpy as np
import os
import joblib
import traceback
import sys
import matplotlib
import matplotlib.pyplot as plt
from sklearn.model_selection import train_test_split, learning_curve, StratifiedKFold
from sklearn.metrics import (confusion_matrix, classification_report, 
                             accuracy_score, roc_auc_score, 
                             recall_score, precision_score, roc_curve, auc,
                             precision_recall_curve, average_precision_score)
from sklearn.preprocessing import RobustScaler, label_binarize
from xgboost import XGBClassifier
import seaborn as sns
from collections import Counter
import shap  # Import SHAP library

# Fix: Modify function for calculating 95% confidence interval of AUC
def bootstrap_auc_ci(y_true, y_score, n_bootstraps=1000, random_state=42):
    """
    Calculate 95% confidence interval of AUC using bootstrap method
    """
    np.random.seed(random_state)
    bootstrapped_scores = []
    
    for _ in range(n_bootstraps):
        # Sampling with replacement - Generate positional indices
        indices = np.random.randint(0, len(y_true), len(y_true))
        
        # Fix: Use .iloc for positional indexing instead of label indexing
        if len(np.unique(y_true.iloc[indices])) < 2:
            continue  # Ensure the sampled set contains both classes
        
        # Fix: Use .iloc for positional indexing
        score = roc_auc_score(y_true.iloc[indices], y_score[indices])
        bootstrapped_scores.append(score)
    
    # Calculate 95% confidence interval
    sorted_scores = np.array(bootstrapped_scores)
    sorted_scores.sort()
    
    # Two-sided 95% confidence interval
    lower = sorted_scores[int(0.025 * len(sorted_scores))]
    upper = sorted_scores[int(0.975 * len(sorted_scores))]
    
    return lower, upper

# ========== 1. Data Loading and Preprocessing ==========
def load_and_preprocess_data(file_path, test_size=0.3, random_state=42):
    """
    Load and preprocess data
    Parameters:
        test_size: Proportion of validation set (default 0.3 means 30% validation, 70% training)
    """
    # Load Excel file
    df = pd.read_excel(file_path, header=None)
    
    # Extract feature names, sample IDs, and tumor class values
    feature_names = df.iloc[1:, 0].values
    sample_ids = df.iloc[0, 1:].values
    tumor_classes = df.iloc[0, 1:].values
    
    # Extract feature data
    feature_data = df.iloc[1:, 1:].values
    X = pd.DataFrame(feature_data.T, columns=feature_names, index=sample_ids)
    y = pd.Series(tumor_classes, index=sample_ids, name='tumor_class')
    
    # Convert target variable to numeric type and ensure only 0 and 1
    try:
        y = pd.to_numeric(y, errors='coerce')
        y = y.astype(int)
        y = y.apply(lambda x: 0 if x == 0 else (1 if x == 1 else np.nan))
    except Exception as e:
        tumor_mapping = {'Gastrointestinal Stromal Tumor': 0, 'Leiomyoma': 1}
        y = y.map(tumor_mapping)
    
    # Remove samples with missing target values
    valid_indices = y.notnull()
    X = X.loc[valid_indices]
    y = y.loc[valid_indices]
    
    # Handle missing values in features
    X = X.fillna(X.median())
    
    # Feature scaling
    scaler = RobustScaler(quantile_range=(25, 75))
    X_scaled = scaler.fit_transform(X)
    X = pd.DataFrame(X_scaled, columns=X.columns, index=X.index)
    
    # Split into training and validation sets
    X_train, X_test, y_train, y_test = train_test_split(
        X, y, 
        test_size=test_size,          # Modify this value to adjust validation set proportion
        random_state=random_state, 
        stratify=y                    # Maintain class distribution
    )
    
    # Print split results
    print(f"\nTraining Set: {X_train.shape} ({(1-test_size)*100:.0f}% samples)")
    print(f"Validation Set: {X_test.shape} ({test_size*100:.0f}% samples)")
    
    # Print class distribution
    train_counts = Counter(y_train)
    test_counts = Counter(y_test)
    print("\nTraining Set Class Distribution:")
    print(f"  Gastrointestinal Stromal Tumor (0): {train_counts[0]} ({train_counts[0]/len(y_train):.2%})")
    print(f"  Leiomyoma (1): {train_counts[1]} ({train_counts[1]/len(y_train):.2%})")
    print("\nValidation Set Class Distribution:")
    print(f"  Gastrointestinal Stromal Tumor (0): {test_counts[0]} ({test_counts[0]/len(y_test):.2%})")
    print(f"  Leiomyoma (1): {test_counts[1]} ({test_counts[1]/len(y_test):.2%})")
    
    return X_train, X_test, y_train, y_test, scaler

# ========== 2. Model Construction and Evaluation ==========
def build_and_evaluate_model(X_train, y_train, X_test, y_test, output_dir, selected_font):
    """Construct and evaluate tumor classification model"""
    model = XGBClassifier(
        objective='binary:logistic',  # Binary classification task
        n_estimators=100,
        learning_rate=0.2,
        max_depth=5,
        min_child_weight=1,
        gamma=0,
        subsample=0.8,
        colsample_bytree=0.8,
        reg_alpha=0.01,
        reg_lambda=0.1,
        random_state=42,
        eval_metric='logloss',
        early_stopping_rounds=20
    )
    
    # Train model
    model.fit(X_train, y_train, eval_set=[(X_test, y_test)], verbose=10)
    
    # Predict
    y_pred = model.predict(X_test)
    y_prob = model.predict_proba(X_test)
    
    # Training set prediction (for learning curve and PR curve)
    y_pred_train = model.predict(X_train)
    y_prob_train = model.predict_proba(X_train)
    
    # Calculate evaluation metrics
    metrics = calculate_tumor_metrics(y_test, y_pred, y_prob, output_dir, selected_font)
    
    # Plot figures
    plot_confusion_matrix(y_test, y_pred, output_dir, selected_font)
    plot_feature_importance(model, X_train, output_dir, selected_font, top_n=15)
    # plot_pr_curves(y_train, y_prob_train, y_test, y_prob, output_dir, selected_font)  # Deleted
    # plot_dca_curves(y_test, y_prob, output_dir, selected_font)  # Deleted
    # plot_roc_curve(y_test, y_prob, output_dir, selected_font)  # Deleted
    
    return model, metrics, y_pred, y_prob  # Return y_prob for SHAP analysis

# ========== 3. Core Metric Calculation ==========
def calculate_tumor_metrics(y_true, y_pred, y_prob, output_dir, selected_font):
    """Calculate tumor classification evaluation metrics"""
    cm = confusion_matrix(y_true, y_pred)
    acc = accuracy_score(y_true, y_pred)
    class_report = classification_report(y_true, y_pred, output_dict=True)
    
    # Calculate AUC and 95% confidence interval
    auc_score = roc_auc_score(y_true, y_prob[:, 1])
    auc_ci_lower, auc_ci_upper = bootstrap_auc_ci(y_true, y_prob[:, 1])  # Calculate 95%CI for AUC
    
    # Calculate sensitivity, specificity and other metrics
    tn, fp, fn, tp = cm.ravel()
    
    sens = tp / (tp + fn) if (tp + fn) > 0 else 0
    spec = tn / (tn + fp) if (tn + fp) > 0 else 0
    ppv = tp / (tp + fp) if (tp + fp) > 0 else 0
    npv = tn / (tn + fn) if (tn + fn) > 0 else 0
    
    # Plot ROC curve - Pass calculated AUC and confidence interval
    plot_roc_curve(y_true, y_prob, output_dir, selected_font, auc_score, auc_ci_lower, auc_ci_upper)
    
    # Overall metrics including 95%CI of AUC
    overall_metrics = {
        'AUC': round(auc_score, 4),
        'AUC_95CI_lower': round(auc_ci_lower, 4),
        'AUC_95CI_upper': round(auc_ci_upper, 4),
        'ACC': round(acc, 4),
        'SENS': round(sens, 4),
        'SPEC': round(spec, 4),
        'PPV': round(ppv, 4),
        'NPV': round(npv, 4)
    }
    
    metrics = {
        'Confusion Matrix': cm,
        'Overall Accuracy': acc,
        'Class-wise Report': class_report,
        'AUC': auc_score,
        'AUC_95CI': (auc_ci_lower, auc_ci_upper),
        'Overall Metrics': overall_metrics
    }
    
    return metrics

# ========== 4. Visualization Functions ==========
def plot_roc_curve(y_true, y_prob, output_dir, selected_font, auc_score, auc_ci_lower, auc_ci_upper):
    """Plot ROC curve and export data, including 95%CI of AUC"""
    plt.rcParams['font.sans-serif'] = [selected_font] if selected_font else ['Arial']
    plt.rcParams['axes.unicode_minus'] = False
    
    plt.figure(figsize=(10, 8))
    
    fpr, tpr, _ = roc_curve(y_true, y_prob[:, 1])
    roc_auc = auc(fpr, tpr)
    
    # Add 95%CI of AUC in legend
    plt.plot(fpr, tpr, lw=2, label=f'Leiomyoma (AUC = {roc_auc:.2f}, 95%CI: {auc_ci_lower:.2f}-{auc_ci_upper:.2f})')
    plt.plot([0, 1], [0, 1], color='navy', lw=2, linestyle='--')
    
    plt.xlim([0.0, 1.0])
    plt.ylim([0.0, 1.05])
    plt.xlabel('False Positive Rate (1 - Specificity)')
    plt.ylabel('True Positive Rate (Sensitivity)')
    plt.title('Tumor Classification ROC Curve')
    plt.legend(loc="lower right")
    plt.grid(True, linestyle='--', alpha=0.7)
    
    plt.tight_layout()
    output_path = os.path.join(output_dir, "tumor_roc_curve.png")
    plt.savefig(output_path, dpi=300, bbox_inches='tight')
    plt.close()
    
    # Export ROC data - Including 95%CI of AUC
    roc_data = pd.DataFrame({
        'False Positive Rate (FPR) - X Axis': fpr,
        'True Positive Rate (TPR) - Y Axis': tpr,
        'Threshold': _,
        'AUC': roc_auc,
        'AUC_95CI_lower': auc_ci_lower,
        'AUC_95CI_upper': auc_ci_upper
    })
    roc_data_path = os.path.join(output_dir, "tumor_roc_data.csv")
    roc_data.to_csv(roc_data_path, index=False, encoding='utf-8-sig')
    print(f"ROC curve data saved to: {roc_data_path}")

def plot_confusion_matrix(y_true, y_pred, output_dir, selected_font):
    """Plot tumor classification confusion matrix"""
    plt.rcParams['font.sans-serif'] = [selected_font] if selected_font else ['Arial']
    plt.rcParams['axes.unicode_minus'] = False
    
    plt.figure(figsize=(10, 8))
    cm = confusion_matrix(y_true, y_pred)
    
    class_names = ['Gastrointestinal Stromal Tumor', 'Leiomyoma']
    
    sns.heatmap(cm, annot=True, fmt="d", cmap="Blues", 
                xticklabels=class_names, 
                yticklabels=class_names)
    
    plt.xlabel("Predicted Class")
    plt.ylabel("True Class")
    plt.title("Tumor Classification Confusion Matrix")
    
    plt.tight_layout()
    output_path = os.path.join(output_dir, "tumor_confusion_matrix.png")
    plt.savefig(output_path, dpi=300, bbox_inches='tight')
    plt.close()

def plot_feature_importance(model, X_train, output_dir, selected_font, top_n=15):
    """Plot feature importance"""
    plt.rcParams['font.sans-serif'] = [selected_font] if selected_font else ['Arial']
    plt.rcParams['axes.unicode_minus'] = False
    
    plt.figure(figsize=(12, 10))
    importance = model.feature_importances_
    
    feature_importance = pd.DataFrame({
        'Feature': X_train.columns,
        'Importance': importance
    }).sort_values('Importance', ascending=False)
    
    top_features = feature_importance.head(top_n)
    plt.barh(top_features['Feature'], top_features['Importance'], color='skyblue')
    plt.gca().invert_yaxis()
    
    plt.title(f'Top {top_n} Important Features', fontsize=14)
    plt.xlabel('Feature Importance Score', fontsize=12)
    plt.grid(axis='x', linestyle='--', alpha=0.7)
    
    plt.tight_layout()
    output_path = os.path.join(output_dir, "tumor_feature_importance.png")
    plt.savefig(output_path, dpi=300, bbox_inches='tight')
    plt.close()
    
    # Save feature importance data
    feature_path = os.path.join(output_dir, "tumor_feature_importance.csv")
    feature_importance.to_csv(feature_path, index=False, encoding='utf-8-sig')

def plot_pr_curves(y_train, y_prob_train, y_test, y_prob, output_dir, selected_font):
    """Plot Precision-Recall (PR) curves for training and test sets and export data"""
    plt.rcParams['font.sans-serif'] = [selected_font] if selected_font else ['Arial']
    plt.rcParams['axes.unicode_minus'] = False
    
    plt.figure(figsize=(10, 8))
    
    # Calculate Average Precision (AP) for training and test sets
    train_ap = average_precision_score(y_train, y_prob_train[:, 1])
    test_ap = average_precision_score(y_test, y_prob[:, 1])
    
    # Plot test set PR curve
    precision, recall, thresholds = precision_recall_curve(y_test, y_prob[:, 1])
    plt.plot(recall, precision, lw=2, linestyle='-', 
             label=f'Test Set (AP={test_ap:.2f})')
    
    # Plot training set PR curve (dashed line)
    precision_train, recall_train, thresholds_train = precision_recall_curve(y_train, y_prob_train[:, 1])
    plt.plot(recall_train, precision_train, lw=1.5, linestyle='--', 
             label=f'Training Set (AP={train_ap:.2f})')
    
    # Add reference line
    baseline = np.mean(y_test)
    plt.plot([0, 1], [baseline, baseline], 'k--', label=f'Random Guess (AP={baseline:.2f})')
    
    plt.xlim([0.0, 1.0])
    plt.ylim([0.0, 1.05])
    plt.xlabel('Recall')
    plt.ylabel('Precision')
    plt.title('Precision-Recall (PR) Curves for Training and Test Sets')
    plt.legend(loc="lower left")
    plt.grid(True, linestyle='--', alpha=0.7)
    
    plt.tight_layout()
    output_path = os.path.join(output_dir, "tumor_pr_curves.png")
    plt.savefig(output_path, dpi=300, bbox_inches='tight')
    plt.close()
    
    # Export PR data
    def fix_pr_threshold_length(precision, recall, thresholds):
        if len(precision) > len(thresholds):
            thresholds = np.append(thresholds, np.nan)
        return precision, recall, thresholds
    
    precision, recall, thresholds = fix_pr_threshold_length(precision, recall, thresholds)
    precision_train, recall_train, thresholds_train = fix_pr_threshold_length(precision_train, recall_train, thresholds_train)
    
    pr_data = pd.DataFrame({
        'Precision': precision,
        'Recall': recall,
        'Threshold': thresholds,
        'AP': test_ap,
        'Dataset': 'Test Set'
    })
    
    pr_data_train = pd.DataFrame({
        'Precision': precision_train,
        'Recall': recall_train,
        'Threshold': thresholds_train,
        'AP': train_ap,
        'Dataset': 'Training Set'
    })
    
    pr_data_path = os.path.join(output_dir, "tumor_pr_data.csv")
    pd.concat([pr_data, pr_data_train], ignore_index=True).to_csv(pr_data_path, index=False, encoding='utf-8-sig')
    print(f"PR curve data saved to: {pr_data_path}")

def plot_dca_curves(y_test, y_prob, output_dir, selected_font):
    """Plot Decision Curve Analysis (DCA) and export data"""
    plt.rcParams['font.sans-serif'] = [selected_font] if selected_font else ['Arial']
    plt.rcParams['axes.unicode_minus'] = False
    
    plt.figure(figsize=(10, 8))
    
    # Fix: Use np.linspace instead of np.linrange
    thresholds = np.linspace(0, 0.99, 100)
    n_samples = len(y_test)
    
    # Calculate net benefit
    net_benefit = []
    for pt in thresholds:
        # Samples predicted as positive
        pred_positive = (y_prob[:, 1] >= pt).astype(int)
        
        # True positives and false positives
        tp = np.sum((pred_positive == 1) & (y_test == 1))
        fp = np.sum((pred_positive == 1) & (y_test == 0))
        
        # Calculate net benefit
        nb = (tp / n_samples) - (fp / n_samples) * (pt / (1 - pt))
        net_benefit.append(nb)
    
    # Plot model net benefit curve
    plt.plot(thresholds, net_benefit, lw=2, label='Tumor Classification Model')
    
    # Plot two reference lines
    prevalence = np.mean(y_test)
    treat_all = prevalence - (1 - prevalence) * (thresholds / (1 - thresholds))
    plt.plot(thresholds, treat_all, 'k--', label='Treat All Patients as Positive')
    
    treat_none = np.zeros_like(thresholds)
    plt.plot(thresholds, treat_none, 'k-', label='Treat All Patients as Negative')
    
    # Find threshold range where model outperforms "Treat All"
    better_than_all = net_benefit > treat_all
    if np.sum(better_than_all) > 0:
        better_thresholds = thresholds[better_than_all]
        if len(better_thresholds) > 0:
            min_better = np.min(better_thresholds)
            max_better = np.max(better_thresholds)
            plt.axvspan(min_better, max_better, alpha=0.1, color='green', 
                        label=f'Model Advantage Range: {min_better:.2f}-{max_better:.2f}')
    
    plt.xlim([0.0, 1.0])
    plt.ylim([-0.05, 0.5])  # Adjust based on actual data
    plt.xlabel('Threshold Probability')
    plt.ylabel('Net Benefit')
    plt.title('Decision Curve Analysis (DCA)')
    plt.legend(loc='upper right')
    plt.grid(True, linestyle='--', alpha=0.7)
    
    plt.tight_layout()
    output_path = os.path.join(output_dir, "tumor_dca_curve.png")
    plt.savefig(output_path, dpi=300, bbox_inches='tight')
    plt.close()
    
    # Export DCA data
    dca_data = pd.DataFrame({
        'Threshold Probability (X Axis)': thresholds,
        'Model Net Benefit (Y Axis)': net_benefit,
        'Treat All Positive Strategy': treat_all,
        'Treat All Negative Strategy': treat_none,
        'Prevalence': prevalence
    })
    dca_data_path = os.path.join(output_dir, "tumor_dca_data.csv")
    dca_data.to_csv(dca_data_path, index=False, encoding='utf-8-sig')
    print(f"DCA curve data saved to: {dca_data_path}")

# ========== 5. SHAP Analysis and Result Validation ==========
def perform_shap_analysis(model, X_test, y_test, y_pred, y_prob, output_dir, n_samples=10):
    """Perform SHAP analysis and validate prediction results of random samples"""
    print("\nPerforming SHAP analysis and sample validation...")
    
    # Initialize SHAP explainer
    explainer = shap.TreeExplainer(model)
    
    # Calculate SHAP values
    shap_values = explainer.shap_values(X_test)
    
    # Plot SHAP summary plot
    plt.figure(figsize=(10, 8))
    shap.summary_plot(shap_values, X_test, show=False)
    plt.tight_layout()
    shap_summary_path = os.path.join(output_dir, "tumor_shap_summary.png")
    plt.savefig(shap_summary_path, dpi=300, bbox_inches='tight')
    plt.close()
    print(f"SHAP summary plot saved to: {shap_summary_path}")
    
    # Plot SHAP bar plot
    plt.figure(figsize=(10, 8))
    shap.summary_plot(shap_values, X_test, plot_type="bar", show=False)
    plt.tight_layout()
    shap_bar_path = os.path.join(output_dir, "tumor_shap_bar.png")
    plt.savefig(shap_bar_path, dpi=300, bbox_inches='tight')
    plt.close()
    print(f"SHAP bar plot saved to: {shap_bar_path}")
    
    # Randomly select n_samples for detailed analysis
    if len(X_test) > n_samples:
        sample_indices = np.random.choice(len(X_test), n_samples, replace=False)
    else:
        sample_indices = range(len(X_test))
        n_samples = len(X_test)
    
    # Create result table
    results = []
    for i, idx in enumerate(sample_indices):
        sample_id = X_test.index[idx]
        true_label = y_test.iloc[idx]
        pred_label = y_pred[idx]
        prob_0 = y_prob[idx, 0]
        prob_1 = y_prob[idx, 1]
        
        # Get SHAP values for this sample
        sample_shap_values = shap_values[idx]
        
        # Find top features contributing most to the sample's prediction
        top_feature_indices = np.argsort(np.abs(sample_shap_values))[-5:][::-1]  # Top 5 important features
        top_features = []
        for feat_idx in top_feature_indices:
            feature_name = X_test.columns[feat_idx]
            shap_value = sample_shap_values[feat_idx]
            top_features.append(f"{feature_name}: {shap_value:.4f}")
        
        results.append({
            'Sample ID': sample_id,
            'True Label': true_label,
            'Predicted Label': pred_label,
            'Probability of Gastrointestinal Stromal Tumor (0)': prob_0,
            'Probability of Leiomyoma (1)': prob_1,
            'Prediction Correct?': 'Yes' if true_label == pred_label else 'No',
            'Top Contributing Features & SHAP Values': '; '.join(top_features)
        })
    
    # Create DataFrame and save
    result_df = pd.DataFrame(results)
    result_path = os.path.join(output_dir, "shap_result.csv")
    result_df.to_csv(result_path, index=False, encoding='utf-8-sig')
    print(f"SHAP validation results saved to: {result_path}")
    
    return result_df

# ========== 6. Main Function ==========
def main():
    """Main function"""
    print("="*70)
    print("Training and Evaluation of Gastrointestinal Stromal Tumor vs. Leiomyoma Classification Model")
    print("="*70)
    
    # File path configuration
    data_file = "C:/Users/DELL/Desktop/ly/ai/fig/diagnosis/79.xlsx"
    
    # Create output directory
    base_dir = os.path.dirname(data_file)
    output_dir = os.path.join(base_dir, "tumor_classification_output")
    os.makedirs(output_dir, exist_ok=True)
    
    print(f"Input File: {data_file}")
    print(f"Output Directory: {output_dir}")
    
    try:
        # Font settings
        available_fonts = set([f.name for f in matplotlib.font_manager.fontManager.ttflist])
        chinese_fonts = []
        if sys.platform.startswith('win'):
            chinese_fonts = ['Microsoft YaHei', 'SimHei', 'KaiTi', 'FangSong', 'SimSun', 'YouYuan']
        elif sys.platform.startswith('darwin'):
            chinese_fonts = ['Arial Unicode MS', 'Heiti SC', 'PingFang SC', 'STHeiti', 'Songti SC']
        else:
            chinese_fonts = ['WenQuanYi Micro Hei', 'WenQuanYi Zen Hei', 'AR PL UMing CN', 'Noto Sans CJK SC']
        
        selected_font = None
        for font in chinese_fonts:
            if font in available_fonts:
                selected_font = font
                print(f"Using Chinese Font: {selected_font}")
                break
        
        if selected_font:
            plt.rcParams['font.sans-serif'] = [selected_font]
            plt.rcParams['axes.unicode_minus'] = False
            matplotlib.rcParams['pdf.fonttype'] = 42
        else:
            print("Warning: No Chinese font found, using default font")
            chinese_fonts = [f for f in available_fonts if any(char in f for char in ['宋', '黑', '楷', '仿', '雅', 'Hei', 'Kai'])]
            if chinese_fonts:
                selected_font = chinese_fonts[0]
                plt.rcParams['font.sans-serif'] = [selected_font]
                plt.rcParams['axes.unicode_minus'] = False
                print(f"Using Backup Chinese Font: {selected_font}")
        
        plt.rcParams['figure.figsize'] = [10, 8]
        os.environ['PYTHONIOENCODING'] = 'utf-8'
        sns.set_style("whitegrid")
        
        # Load data and split into training and validation sets
        print("\nLoading and preprocessing data...")
        
        X_train, X_test, y_train, y_test, scaler = load_and_preprocess_data(
            data_file, 
            test_size=0.3,
            random_state=42
        )
        
        # Save preprocessing object
        scaler_path = os.path.join(output_dir, "tumor_scaler.pkl")
        joblib.dump(scaler, scaler_path)
        print(f"Feature scaler saved to: {scaler_path}")
        
        # Build and evaluate model
        print("\nTraining tumor classification model...")
        model, metrics, y_pred, y_prob = build_and_evaluate_model(  # Receive returned y_prob
            X_train, y_train, X_test, y_test, output_dir, selected_font
        )
        
        # Perform SHAP analysis and sample validation
        shap_results = perform_shap_analysis(
            model, X_test, y_test, y_pred, y_prob, output_dir, n_samples=10
        )
        
        # Output core metrics
        print("\n="*30)
        print("Model Core Evaluation Metrics")
        print("="*30)
        
        # Output overall metrics including 95%CI of AUC
        print("\nModel Overall Performance:")
        core_metrics = metrics['Overall Metrics']
        print(f"AUC: {core_metrics['AUC']} (95%CI: {core_metrics['AUC_95CI_lower']}-{core_metrics['AUC_95CI_upper']})")
        print(f"ACC: {core_metrics['ACC']}")
        print(f"SENS (Sensitivity): {core_metrics['SENS']}")
        print(f"SPEC (Specificity): {core_metrics['SPEC']}")
        print(f"PPV (Positive Predictive Value): {core_metrics['PPV']}")
        print(f"NPV (Negative Predictive Value): {core_metrics['NPV']}")
        
        # Output classification report
        print("\nClassification Report:")
        report_df = pd.DataFrame(metrics['Class-wise Report']).transpose()
        print(report_df)
        
        # Save results
        overall_metrics_df = pd.DataFrame([metrics['Overall Metrics']])
        overall_metrics_path = os.path.join(output_dir, "tumor_overall_metrics.csv")
        overall_metrics_df.to_csv(overall_metrics_path, index=False, encoding='utf-8-sig')
        print(f"\nOverall metrics saved to: {overall_metrics_path}")
        
        report_path = os.path.join(output_dir, "tumor_classification_report.csv")
        report_df.to_csv(report_path, encoding='utf-8-sig')
        print(f"Classification report saved to: {report_path}")
        
        class_labels = ['Gastrointestinal Stromal Tumor', 'Leiomyoma']
        cm_df = pd.DataFrame(
            metrics['Confusion Matrix'],
            index=[f"True_{label}" for label in class_labels],
            columns=[f"Pred_{label}" for label in class_labels]
        )
        cm_path = os.path.join(output_dir, "tumor_confusion_matrix.csv")
        cm_df.to_csv(cm_path, encoding='utf-8-sig')
        print(f"Confusion matrix data saved to: {cm_path}")
        
        print("\n="*30)
        print("Curve Data Export")
        print("="*30)
        print(f"ROC curve data saved to: {os.path.join(output_dir, 'tumor_roc_data.csv')}")
        print(f"PR curve data saved to: {os.path.join(output_dir, 'tumor_pr_data.csv')}")
        print(f"DCA curve data saved to: {os.path.join(output_dir, 'tumor_dca_data.csv')}")
        print(f"Feature importance data saved to: {os.path.join(output_dir, 'tumor_feature_importance.csv')}")
        print(f"SHAP validation results saved to: {os.path.join(output_dir, 'shap_result.csv')}")
        
        print("="*70)
        
        # Save model
        model_path = os.path.join(output_dir, "tumor_classification_model.json")
        model.save_model(model_path)
        print(f"Tumor classification model saved to: {model_path}")
        
        # Save feature names
        feature_names = list(X_train.columns)
        feature_path = os.path.join(output_dir, "tumor_feature_names.txt")
        with open(feature_path, "w", encoding="utf-8") as f:
            f.write("\n".join(feature_names))
        print(f"Feature names saved to: {feature_path}")
        
        print(f"\nAll output files saved to: {output_dir}")
    
    except Exception as e:
        print(f"\nError Occurred: {e}")
        traceback.print_exc()
        print("\nPlease check data format and target column name")

if __name__ == "__main__":
    main()
