# Supplementary material for: Development and validation of an ultrasound-based AI-radiomics model for diagnosing and risk-stratifying gastrointestional stromal tumors: a retrospective diagnostic study
Source: BMC Med Imaging. 2025 Nov 27;25:493. doi: 10.1186/s12880-025-02050-z (PMC12659386; doi:10.1186/s12880-025-02050-z)
Supplement: Supplementary file 2 — Supplementary Material 2 [file 12880_2025_2050_MOESM2_ESM.zip › Appendix 2-The modeling source code/EUS-Morph-R.py]

# -*- coding: utf-8 -*-
"""
Created on Fri Sep 19 23:34:31 2025

@author: DELL
"""

import pandas as pd
import numpy as np
import os
import joblib
import traceback
import sys
import matplotlib
import matplotlib.pyplot as plt
from sklearn.model_selection import train_test_split, learning_curve, StratifiedKFold
from sklearn.metrics import (confusion_matrix, classification_report, 
                             accuracy_score, roc_auc_score, 
                             recall_score, precision_score, roc_curve, auc,
                             precision_recall_curve, average_precision_score)
from sklearn.preprocessing import RobustScaler, label_binarize
from xgboost import XGBClassifier
import seaborn as sns
from collections import Counter
import shap 


def bootstrap_auc_ci(y_true, y_score, n_bootstraps=1000, confidence_level=0.95, random_state=42):
    np.random.seed(random_state)
    n_samples = len(y_true)
    bootstrapped_aucs = []
    valid_bootstraps = 0
    invalid_reasons = []
    
    y_true = np.asarray(y_true)
    y_score = np.asarray(y_score)
    
    if len(np.unique(y_true)) < 2:
        return ("N/A", "N/A"), "The data contains only one category, making it impossible to calculate the AUC."
    
    for i in range(n_bootstraps):
        try:
            indices = np.random.choice(n_samples, n_samples, replace=True)
            y_true_boot = y_true[indices]
            y_score_boot = y_score[indices] if y_score.ndim == 1 else y_score[indices, :]
            
            if len(np.unique(y_true_boot)) < 2:
                invalid_reasons.append(f"Sampling {i}: Contains only one category")
                continue
            
            if y_score.ndim == 1:
                fpr, tpr, _ = roc_curve(y_true_boot, y_score_boot)
                boot_auc = auc(fpr, tpr)
            else:
                boot_auc = roc_auc_score(y_true_boot, y_score_boot, multi_class='ovr')
            
            bootstrapped_aucs.append(boot_auc)
            valid_bootstraps += 1
            
        except Exception as e:
            invalid_reasons.append(f"Sampling {i}: Calculation error - {str(e)}")
            continue
    
    if valid_bootstraps < n_bootstraps * 0.5:
        reason = f"Insufficient valid bootstraps (only{valid_bootstraps}/{n_bootstraps}），possible causes：{'; '.join(invalid_reasons[:3])}"
        return ("N/A", "N/A"), reason
    
    sorted_aucs = np.array(bootstrapped_aucs)
    sorted_aucs.sort()
    alpha = (1.0 - confidence_level) / 2.0
    lower = sorted_aucs[int(alpha * len(sorted_aucs))]
    upper = sorted_aucs[int((1.0 - alpha) * len(sorted_aucs))]
    
    return (lower, upper), f"Calculation successful (valid sampling：{valid_bootstraps}/{n_bootstraps}）"


def load_and_preprocess_data(file_path, test_size=0.3, random_state=42):
    df = pd.read_excel(file_path, header=None)
    
    feature_names = df.iloc[1:, 0].values
    sample_ids = df.iloc[0, 1:].values
    risk_values = df.iloc[0, 1:].values
    
    feature_data = df.iloc[1:, 1:].values
    X = pd.DataFrame(feature_data.T, columns=feature_names, index=sample_ids)
    y = pd.Series(risk_values, index=sample_ids, name='risk')
    
    try:
        y = pd.to_numeric(y, errors='coerce')
    except Exception as e:
        risk_mapping = {'very_low_risk': 0, 'low_risk': 1, 'medium_risk': 2, 'high_risk': 3}
        y = y.map(risk_mapping)
    
    valid_indices = y.notnull()
    X = X.loc[valid_indices]
    y = y.loc[valid_indices]
    
    unique_classes = np.unique(y)
    if len(unique_classes) != (max(unique_classes) - min(unique_classes) + 1):
        print(f"Warning: Discontinuous category labels detected: {unique_classes}")
        print("Re-mapping category labels to consecutive integers...")
        class_mapping = {cls: i for i, cls in enumerate(sorted(unique_classes))}
        y = y.map(class_mapping)
        print(f"Remapped Category Labels: {np.unique(y)}")
    
    print("\nTarget Variable Category Distribution:")
    class_counts = Counter(y)
    for cls, count in class_counts.items():
        print(f"Category {cls}: {count} samples (proportion {count/len(y):.2%})")
    if len(class_counts) < 2:
        print("Warning: The dataset contains fewer than two categories, preventing the calculation of AUC.")
    
    X = X.fillna(X.median())
    
    scaler = RobustScaler(quantile_range=(25, 75))
    X_scaled = scaler.fit_transform(X)
    X = pd.DataFrame(X_scaled, columns=X.columns, index=X.index)
    
    X_train, X_test, y_train, y_test = train_test_split(
        X, y, 
        test_size=test_size,
        random_state=random_state, 
        stratify=y
    )
    

    return (X_train, X_test, y_train.values, y_test.values, 
            scaler, X.columns, X_test.index)


def calculate_and_plot_shap(model, X_test, feature_names, output_dir, selected_font):
    plt.rcParams['font.sans-serif'] = [selected_font] if selected_font else ['Arial']
    plt.rcParams['axes.unicode_minus'] = False
    
    # Ensure X_test is a numpy array
    if isinstance(X_test, pd.DataFrame):
        X_test_vals = X_test.values
    else:
        X_test_vals = X_test
    
    # Initialize SHAP explainer
    explainer = shap.TreeExplainer(model)
    shap_values = explainer.shap_values(X_test_vals)
    
    # Verify feature count matches
    if hasattr(shap_values, '__len__') and isinstance(shap_values, list):
        # Multi-class case
        feature_count = shap_values[0].shape[1] if len(shap_values) > 0 else 0
    else:
        # Binary classification case
        feature_count = shap_values.shape[1] if shap_values.ndim > 1 else 0
    
    if feature_count != len(feature_names):
        print(f"Warning: Number of SHAP value features ({feature_count}) does not match number of feature names ({len(feature_names)})")
        # Adjust feature name list to match SHAP value feature count
        feature_names = feature_names[:feature_count]
        print(f"Adjusted feature name count to {len(feature_names)} to match SHAP values")
    
    # Save SHAP values
    shap_path = os.path.join(output_dir, "shap_values.npy")
    try:
        np.save(shap_path, shap_values)
        print(f"SHAP values saved to: {shap_path}")
    except PermissionError:
        desktop_path = os.path.join(os.path.expanduser("~"), "Desktop")
        shap_path = os.path.join(desktop_path, "shap_values.npy")
        np.save(shap_path, shap_values)
        print(f"Insufficient permissions, SHAP values saved to desktop: {shap_path}")
    
    # Plot summary chart
    plt.figure(figsize=(12, 8))
    shap.summary_plot(shap_values, X_test_vals, feature_names=feature_names, show=False)
    plt.tight_layout()
    summary_path = os.path.join(output_dir, "shap_summary.png")
    plt.savefig(summary_path, dpi=300, bbox_inches='tight')
    plt.close()
    print(f"SHAP summary plot saved to: {summary_path}")
    
    # Plot swarm chart
    plt.figure(figsize=(12, 8))
    shap.summary_plot(shap_values, X_test_vals, feature_names=feature_names, plot_type="bar", show=False)
    plt.tight_layout()
    bar_path = os.path.join(output_dir, "shap_bar.png")
    plt.savefig(bar_path, dpi=300, bbox_inches='tight')
    plt.close()
    print(f"SHAP feature importance plot saved to: {bar_path}")
    
    return shap_values, explainer, X_test_vals  # Return processed test set values


# Randomly select cases and generate prediction result table
def generate_random_case_predictions(X_test, y_test, sample_ids, model, num_classes, output_dir, n_cases=10, random_state=42):
    np.random.seed(random_state)
    
    n_samples = len(y_test)
    if n_samples < n_cases:
        n_cases = n_samples
        print(f"Warning: Insufficient test set samples ({n_samples} < {10}), will use all {n_cases} samples")
    
    selected_indices = np.random.choice(n_samples, n_cases, replace=False)
    # Ensure X_test is a numpy array
    X_test_vals = X_test.values if isinstance(X_test, pd.DataFrame) else X_test
    selected_X = X_test_vals[selected_indices]
    selected_y_true = y_test[selected_indices]
    selected_ids = sample_ids[selected_indices]
    
    y_pred = model.predict(selected_X)
    y_prob = model.predict_proba(selected_X)
    
    risk_levels = {0: 'very low risk', 1: 'low risk', 2: 'medium risk', 3: 'high risk'}
    result_data = []
    
    for i in range(n_cases):
        case_data = {
            'Sample ID': selected_ids[i],
            'True Label': selected_y_true[i],
            'True Risk Level': risk_levels.get(selected_y_true[i], f"Class {selected_y_true[i]}"),
            'Predicted Label': y_pred[i],
            'Predicted Risk Level': risk_levels.get(y_pred[i], f"Class {y_pred[i]}"),
            'Prediction Correct': 'Yes' if selected_y_true[i] == y_pred[i] else 'No'
        }
        
        for cls in range(num_classes):
            case_data[f'Class {cls} Probability'] = round(y_prob[i, cls], 4)
            
        result_data.append(case_data)
    
    result_df = pd.DataFrame(result_data)
    
    result_path = os.path.join(output_dir, "shap-result.csv")
    try:
        result_df.to_csv(result_path, index=False, encoding='utf-8-sig')
        print(f"Random case prediction results saved to: {result_path}")
    except PermissionError:
        desktop_path = os.path.join(os.path.expanduser("~"), "Desktop")
        result_path = os.path.join(desktop_path, "shap-result.csv")
        result_df.to_csv(result_path, index=False, encoding='utf-8-sig')
        print(f"Insufficient permissions, random case prediction results saved to desktop: {result_path}")
    
    return result_df, selected_indices

# Model building and evaluation - Fix SHAP force plot rendering
def build_and_evaluate_model(X_train, y_train, X_test, y_test, sample_ids, output_dir, selected_font, feature_names):
    num_classes = len(np.unique(y_train))
    model = XGBClassifier(
        objective='multi:softmax',
        num_class=num_classes,
        n_estimators=100,
        learning_rate=0.2,
        max_depth=5,
        min_child_weight=1,
        gamma=0,
        subsample=0.8,
        colsample_bytree=0.8,
        reg_alpha=0.01,
        reg_lambda=0.1,
        random_state=42,
        eval_metric='mlogloss',
        early_stopping_rounds=20
    )
    
    # Ensure training data is numpy array
    X_train_vals = X_train.values if isinstance(X_train, pd.DataFrame) else X_train
    X_test_vals = X_test.values if isinstance(X_test, pd.DataFrame) else X_test
    
    model.fit(X_train_vals, y_train, eval_set=[(X_test_vals, y_test)], verbose=10)
    
    y_pred = model.predict(X_test_vals)
    y_prob = model.predict_proba(X_test_vals)
    
    y_pred_train = model.predict(X_train_vals)
    y_prob_train = model.predict_proba(X_train_vals)
    
    metrics = calculate_risk_metrics(y_test, y_pred, y_prob, num_classes, output_dir, selected_font)
    
    plot_confusion_matrix(y_test, y_pred, output_dir, selected_font)
    plot_feature_importance(model, feature_names, output_dir, selected_font, top_n=15)
    plot_learning_curve(model, X_train_vals, y_train, output_dir, selected_font)
    plot_pr_curves(y_train, y_prob_train, y_test, y_prob, num_classes, output_dir, selected_font)
    plot_dca_curves(y_test, y_prob, num_classes, output_dir, selected_font)
    plot_roc_curve(y_test, y_prob, num_classes, output_dir, selected_font)
    
    print("\nPerforming SHAP value calculation and visualization...")
    shap_values, explainer, X_test_processed = calculate_and_plot_shap(
        model, X_test, feature_names, output_dir, selected_font
    )
    
    print("\nGenerating random case prediction results...")
    result_df, selected_indices = generate_random_case_predictions(
        X_test, y_test, sample_ids, model, num_classes, output_dir, n_cases=10
    )
    
    # Fix SHAP force plot rendering - Ensure feature count matches
    plt.rcParams['font.sans-serif'] = [selected_font] if selected_font else ['Arial']
    risk_levels = {0: 'very low risk', 1: 'low risk', 2: 'medium risk', 3: 'high risk'}
    
    # Verify and adjust feature names to match SHAP values
    if hasattr(shap_values, '__len__') and isinstance(shap_values, list):
        feature_count = shap_values[0].shape[1] if len(shap_values) > 0 else 0
    else:
        feature_count = shap_values.shape[1] if shap_values.ndim > 1 else 0
    
    adjusted_features = feature_names[:feature_count]
    
    for i, idx in enumerate(selected_indices):
        sample_id = sample_ids[idx]
        plt.figure(figsize=(10, 8))
        
        try:
            if num_classes > 2:
                pred_class = model.predict(X_test_processed[idx:idx+1])[0]
                # Use adjusted feature names to ensure dimension match
                shap.force_plot(
                    explainer.expected_value[pred_class], 
                    shap_values[pred_class][idx], 
                    X_test_processed[idx], 
                    feature_names=adjusted_features,
                    matplotlib=True, 
                    show=False,
                    figsize=(12, 4)
                )
            else:
                shap.force_plot(
                    explainer.expected_value, 
                    shap_values[idx], 
                    X_test_processed[idx], 
                    feature_names=adjusted_features,
                    matplotlib=True, 
                    show=False,
                    figsize=(12, 4)
                )
            
            plt.title(f"SHAP Force Plot for Sample {sample_id} (True: {risk_levels.get(y_test[idx], y_test[idx])}, Predicted: {risk_levels.get(y_pred[idx], y_pred[idx])})")
            plt.tight_layout()
            
            shap_case_path = os.path.join(output_dir, f"shap_force_plot_case_{i+1}.png")
            plt.savefig(shap_case_path, dpi=300, bbox_inches='tight')
            plt.close()
            print(f"Saved SHAP force plot for sample {sample_id}")
            
        except Exception as e:
            print(f"Error plotting SHAP force plot for sample {sample_id}: {str(e)}")
            plt.close()
    
    return model, metrics, y_pred, result_df
    

# The following functions remain unchanged in functionality
def calculate_risk_metrics(y_true, y_pred, y_prob, num_classes, output_dir, selected_font):
    actual_classes = sorted(np.unique(np.concatenate([y_true, y_pred])))
    cm = confusion_matrix(y_true, y_pred, labels=actual_classes)
    acc = accuracy_score(y_true, y_pred)
    class_report = classification_report(y_true, y_pred, output_dict=True)
    
    auc_ovr = "N/A"
    auc_ci = ("N/A", "N/A")
    ci_reason = "Not calculated"
    
    if len(np.unique(y_true)) >= 2:
        try:
            auc_ovr = roc_auc_score(y_true, y_prob, multi_class='ovr')
            
            if num_classes == 2:
                auc_ci, ci_reason = bootstrap_auc_ci(y_true, y_prob[:, 1])
            else:
                auc_ci, ci_reason = bootstrap_auc_ci(y_true, y_prob)
            
            print(f"\nAUC Calculation Log: {ci_reason}")
            
        except Exception as e:
            ci_reason = f"Calculation failed: {str(e)}"
            print(f"AUC-CI Calculation Error: {ci_reason}")
    else:
        ci_reason = "Insufficient classes (< 2), cannot calculate"
        print(f"AUC-CI Calculation Log: {ci_reason}")
    
    class_metrics = {}
    for cls in range(num_classes):
        y_true_bin = (y_true == cls).astype(int)
        y_pred_bin = (y_pred == cls).astype(int)
        y_prob_bin = y_prob[:, cls]
        
        tn, fp, fn, tp = confusion_matrix(y_true_bin, y_pred_bin).ravel()
        
        sens = tp / (tp + fn) if (tp + fn) > 0 else 0
        spec = tn / (tn + fp) if (tn + fp) > 0 else 0
        ppv = tp / (tp + fp) if (tp + fp) > 0 else 0
        npv = tn / (tn + fn) if (tn + fn) > 0 else 0
        
        lr_plus = sens / (1 - spec) if spec < 1 else float('inf')
        lr_minus = (1 - sens) / spec if spec > 0 else float('inf')
        
        class_metrics[cls] = {
            'ACC': round(acc, 4),
            'SENS': round(sens, 4),
            'SPEC': round(spec, 4),
            'PPV': round(ppv, 4),
            'NPV': round(npv, 4),
            'AP': average_precision_score(y_true_bin, y_prob_bin) if (len(np.unique(y_true_bin))>=2) else 0
        }
    
    if num_classes == 2:
        tn, fp, fn, tp = cm.ravel()
        overall_sens = tp / (tp + fn) if (tp + fn) > 0 else 0
        overall_spec = tn / (tn + fp) if (tn + fp) > 0 else 0
        overall_ppv = tp / (tp + fp) if (tp + fp) > 0 else 0
        overall_npv = tn / (tn + fn) if (tn + fn) > 0 else 0
        overall_auc = auc_ovr if auc_ovr != "N/A" else "N/A"
        overall_ap = average_precision_score(y_true, y_prob[:, 1]) if len(np.unique(y_true))>=2 else 0
        
    else:
        sens_list = [class_metrics[cls]['SENS'] for cls in range(num_classes)]
        spec_list = [class_metrics[cls]['SPEC'] for cls in range(num_classes)]
        ppv_list = [class_metrics[cls]['PPV'] for cls in range(num_classes)]
        npv_list = [class_metrics[cls]['NPV'] for cls in range(num_classes)]
        ap_list = [class_metrics[cls]['AP'] for cls in range(num_classes)]
        
        overall_sens = np.mean(sens_list)
        overall_spec = np.mean(spec_list)
        overall_ppv = np.mean(ppv_list)
        overall_npv = np.mean(npv_list)
        
        overall_auc = np.mean([auc(fpr, tpr) for cls in range(num_classes) 
                              for fpr, tpr, _ in [roc_curve((y_true==cls).astype(int), y_prob[:,cls])]]) if auc_ovr == "N/A" else auc_ovr
        overall_ap = np.mean(ap_list)
    
    overall_metrics = {
        'ACC': round(acc, 4),
        'SENS': round(overall_sens, 4),
        'SPEC': round(overall_spec, 4),
        'PPV': round(overall_ppv, 4),
        'NPV': round(overall_npv, 4),
        'AUC': round(overall_auc, 4) if isinstance(overall_auc, float) else overall_auc,
        'AUC_95CI': (round(auc_ci[0], 4) if auc_ci[0] != "N/A" else "N/A", 
                    round(auc_ci[1], 4) if auc_ci[1] != "N/A" else "N/A"),
        'AUC_CI_Reason': ci_reason,
        'AP': round(overall_ap, 4)
    }
    
    metrics = {
        'Confusion Matrix': cm,
        'Overall Accuracy': acc,
        'Class-wise Report': class_report,
        'AUC (One-vs-Rest)': auc_ovr,
        'AUC_95CI': auc_ci,
        'AUC_CI_Reason': ci_reason,
        'Actual Classes': actual_classes,
        'Class Metrics': class_metrics,
        'Overall Metrics': overall_metrics
    }
    
    return metrics

def plot_roc_curve(y_true, y_prob, num_classes, output_dir, selected_font):
    plt.rcParams['font.sans-serif'] = [selected_font] if selected_font else ['Arial']
    plt.rcParams['axes.unicode_minus'] = False
    
    plt.figure(figsize=(10, 8))
    roc_auc = "N/A"
    auc_ci = ("N/A", "N/A")
    fpr, tpr, thresholds = [], [], []
    
    if len(np.unique(y_true)) >= 2:
        try:
            if num_classes == 2:
                fpr, tpr, thresholds = roc_curve(y_true, y_prob[:, 1])
                roc_auc = auc(fpr, tpr)
                auc_ci, _ = bootstrap_auc_ci(y_true, y_prob[:, 1])
            else:
                y_true_bin = label_binarize(y_true, classes=range(num_classes))
                fpr, tpr, thresholds = roc_curve(y_true_bin.ravel(), y_prob.ravel())
                roc_auc = auc(fpr, tpr)
                auc_ci, _ = bootstrap_auc_ci(y_true, y_prob)
            
            auc_str = f"{roc_auc:.2f}" if isinstance(roc_auc, float) else str(roc_auc)
            ci_str = f"[{auc_ci[0]:.2f}, {auc_ci[1]:.2f}]" if isinstance(auc_ci[0], float) else f"[{auc_ci[0]}, {auc_ci[1]}]"
            
            plt.plot(fpr, tpr, lw=2, color='blue', 
                     label=f'Model ROC (AUC = {auc_str}, 95%CI = {ci_str})')
        except Exception as e:
            plt.plot(fpr, tpr, lw=2, color='blue', label=f'Model ROC (AUC = {roc_auc})')
            print(f"ROC Curve Plotting Warning: {str(e)}")
    else:
        plt.text(0.5, 0.5, 'Insufficient classes (< 2), cannot plot ROC curve', 
                 horizontalalignment='center', verticalalignment='center', fontsize=12)
    
    plt.plot([0, 1], [0, 1], color='navy', lw=2, linestyle='--', label='Random Guess')
    plt.xlim([0.0, 1.0])
    plt.ylim([0.0, 1.05])
    plt.xlabel('False Positive Rate (1 - Specificity)')
    plt.ylabel('True Positive Rate (Sensitivity)')
    plt.title('Model Overall ROC Curve')
    plt.legend(loc="lower right")
    plt.grid(True, linestyle='--', alpha=0.7)
    
    plt.tight_layout()
    os.makedirs(output_dir, exist_ok=True)
    output_path = os.path.join(output_dir, "risk_roc_curve.png")
    try:
        plt.savefig(output_path, dpi=300, bbox_inches='tight')
    except Exception as e:
        print(f"Failed to save ROC curve image: {e}")
    plt.close()
    
    roc_data = pd.DataFrame({
        'FPR': fpr if 'fpr' in locals() else [],
        'TPR': tpr if 'tpr' in locals() else [],
        'Threshold': thresholds if 'thresholds' in locals() else [],
        'AUC': roc_auc,
        'AUC_95CI_lower': auc_ci[0],
        'AUC_95CI_upper': auc_ci[1]
    })
    
    roc_data_path = os.path.join(output_dir, "risk_roc_data.csv")
    try:
        roc_data.to_csv(roc_data_path, index=False, encoding='utf-8-sig')
        print(f"ROC curve data saved to: {roc_data_path}")
    except PermissionError:
        desktop_path = os.path.join(os.path.expanduser("~"), "Desktop")
        roc_data_path = os.path.join(desktop_path, "risk_roc_data.csv")
        roc_data.to_csv(roc_data_path, index=False, encoding='utf-8-sig')
        print(f"Insufficient permissions, ROC curve data saved to desktop: {roc_data_path}")
    except Exception as e:
        print(f"Failed to save ROC curve data: {e}")
    

def plot_confusion_matrix(y_true, y_pred, output_dir, selected_font):
    plt.rcParams['font.sans-serif'] = [selected_font] if selected_font else ['Arial']
    plt.rcParams['axes.unicode_minus'] = False
    
    all_classes = sorted(np.unique(np.concatenate([y_true, y_pred])))
    risk_levels = {0: 'very low risk', 1: 'low risk', 2: 'medium risk', 3: 'high risk'}
    labels = [risk_levels.get(int(cls), f"Class {cls}") for cls in all_classes]
    
    plt.figure(figsize=(10, 8))
    cm = confusion_matrix(y_true, y_pred, labels=all_classes)
    
    sns.heatmap(cm, annot=True, fmt="d", cmap="Blues", 
                xticklabels=labels, 
                yticklabels=labels)
    
    plt.xlabel("Predicted Risk")
    plt.ylabel("Actual Risk")
    plt.title("Risk Classification Confusion Matrix")
    
    plt.tight_layout()
    os.makedirs(output_dir, exist_ok=True)
    output_path = os.path.join(output_dir, "risk_confusion_matrix.png")
    plt.savefig(output_path, dpi=300, bbox_inches='tight')
    plt.close()

def plot_feature_importance(model, feature_names, output_dir, selected_font, top_n=15):
    plt.rcParams['font.sans-serif'] = [selected_font] if selected_font else ['Arial']
    plt.rcParams['axes.unicode_minus'] = False
    
    plt.figure(figsize=(12, 10))
    importance = model.feature_importances_
    
    feature_importance = pd.DataFrame({
        'Feature': feature_names,
        'Importance': importance
    }).sort_values('Importance', ascending=False)
    
    top_features = feature_importance.head(top_n)
    plt.barh(top_features['Feature'], top_features['Importance'], color='skyblue')
    plt.gca().invert_yaxis()
    
    plt.title(f'Top {top_n} Important Features', fontsize=14)
    plt.xlabel('Feature Importance Score', fontsize=12)
    plt.grid(axis='x', linestyle='--', alpha=0.7)
    
    plt.tight_layout()
    os.makedirs(output_dir, exist_ok=True)
    output_path = os.path.join(output_dir, "risk_feature_importance.png")
    plt.savefig(output_path, dpi=300, bbox_inches='tight')
    plt.close()
    
    feature_path = os.path.join(output_dir, "feature_importance.csv")
    try:
        feature_importance.to_csv(feature_path, index=False, encoding='utf-8-sig')
    except PermissionError:
        desktop_path = os.path.join(os.path.expanduser("~"), "Desktop")
        feature_path = os.path.join(desktop_path, "feature_importance.csv")
        feature_importance.to_csv(feature_path, index=False, encoding='utf-8-sig')
        print(f"Insufficient permissions, feature importance data saved to desktop: {feature_path}")

def plot_learning_curve(model, X, y, output_dir, selected_font):
    plt.rcParams['font.sans-serif'] = [selected_font] if selected_font else ['Arial']
    plt.rcParams['axes.unicode_minus'] = False
    
    try:
        plt.figure(figsize=(10, 6))
        model_params = model.get_params()
        if 'early_stopping_rounds' in model_params:
            del model_params['early_stopping_rounds']
        
        no_early_stop_model = XGBClassifier(** model_params)
        class_counts = Counter(y)
        min_class_count = min(class_counts.values())
        n_splits = min(5, min_class_count)
        if n_splits < 2:
            print("Warning: Insufficient samples in some classes to plot learning curve")
            return
        
        cv = StratifiedKFold(n_splits=n_splits, shuffle=True, random_state=42)
        train_sizes, train_scores, test_scores = learning_curve(
            no_early_stop_model, X, y, 
            cv=cv, n_jobs=-1, 
            train_sizes=np.linspace(0.1, 1.0, 10),
            scoring='accuracy'
        )
        
        train_mean = np.mean(train_scores, axis=1)
        train_std = np.std(train_scores, axis=1)
        test_mean = np.mean(test_scores, axis=1)
        test_std = np.std(test_scores, axis=1)
        
        plt.plot(train_sizes, train_mean, color='blue', marker='o', 
                 markersize=5, label='Training Accuracy')
        plt.fill_between(train_sizes, train_mean + train_std, 
                         train_mean - train_std, alpha=0.15, color='blue')
        
        plt.plot(train_sizes, test_mean, color='green', marker='s', 
                 markersize=5, label='Validation Accuracy')
        plt.fill_between(train_sizes, test_mean + test_std, 
                         test_mean - test_std, alpha=0.15, color='green')
        
        plt.xlabel('Number of Training Samples')
        plt.ylabel('Accuracy')
        plt.title('Learning Curve')
        plt.legend(loc='lower right')
        plt.grid(True, linestyle='--', alpha=0.7)
        
        plt.tight_layout()
        os.makedirs(output_dir, exist_ok=True)
        output_path = os.path.join(output_dir, "risk_learning_curve.png")
        plt.savefig(output_path, dpi=300, bbox_inches='tight')
        plt.close()
        
        learning_data = pd.DataFrame({
            'Train_Size': train_sizes,
            'Train_Mean': train_mean,
            'Train_Std': train_std,
            'Test_Mean': test_mean,
            'Test_Std': test_std
        })
        learning_data_path = os.path.join(output_dir, "risk_learning_curve_data.csv")
        try:
            learning_data.to_csv(learning_data_path, index=False, encoding='utf-8-sig')
            print(f"Learning curve data saved to: {learning_data_path}")
        except PermissionError:
            desktop_path = os.path.join(os.path.expanduser("~"), "Desktop")
            learning_data_path = os.path.join(desktop_path, "risk_learning_curve_data.csv")
            learning_data.to_csv(learning_data_path, index=False, encoding='utf-8-sig')
            print(f"Insufficient permissions, learning curve data saved to desktop: {learning_data_path}")
        
    except Exception as e:
        print(f"Error plotting learning curve: {e}")
        traceback.print_exc()
    

def plot_pr_curves(y_train, y_prob_train, y_test, y_prob_test, num_classes, output_dir, selected_font):
    plt.rcParams['font.sans-serif'] = [selected_font] if selected_font else ['Arial']
    plt.rcParams['axes.unicode_minus'] = False
    
    plt.figure(figsize=(10, 8))
    
    if num_classes == 2:
        precision, recall, thresholds_test = precision_recall_curve(y_test, y_prob_test[:, 1])
        ap_test = average_precision_score(y_test, y_prob_test[:, 1]) if len(np.unique(y_test))>=2 else 0
        plt.plot(recall, precision, lw=2, color='blue', label=f'Test Set PR (AP={ap_test:.2f})')
        
        if len(thresholds_test) < len(precision):
            thresholds_test = np.append(thresholds_test, np.nan)
        
        precision_train, recall_train, thresholds_train = precision_recall_curve(y_train, y_prob_train[:, 1])
        ap_train = average_precision_score(y_train, y_prob_train[:, 1]) if len(np.unique(y_train))>=2 else 0
        plt.plot(recall_train, precision_train, lw=1.5, linestyle='--', color='red', 
                 label=f'Training Set PR (AP={ap_train:.2f})')
        
        if len(thresholds_train) < len(precision_train):
            thresholds_train = np.append(thresholds_train, np.nan)
    else:
        y_test_bin = label_binarize(y_test, classes=range(num_classes))
        y_train_bin = label_binarize(y_train, classes=range(num_classes))
        
        precision, recall, thresholds_test = precision_recall_curve(y_test_bin.ravel(), y_prob_test.ravel())
        ap_test = average_precision_score(y_test_bin, y_prob_test, average="micro") if len(np.unique(y_test))>=2 else 0
        plt.plot(recall, precision, lw=2, color='blue', label=f'Test Set Micro-average PR (AP={ap_test:.2f})')
        
        if len(thresholds_test) < len(precision):
            thresholds_test = np.append(thresholds_test, np.nan)
        
        precision_train, recall_train, thresholds_train = precision_recall_curve(y_train_bin.ravel(), y_prob_train.ravel())
        ap_train = average_precision_score(y_train_bin, y_prob_train, average="micro") if len(np.unique(y_train))>=2 else 0
        plt.plot(recall_train, precision_train, lw=1.5, linestyle='--', color='red', 
                 label=f'Training Set Micro-average PR (AP={ap_train:.2f})')
        
        if len(thresholds_train) < len(precision_train):
            thresholds_train = np.append(thresholds_train, np.nan)
    
    if num_classes > 2 and 'y_test_bin' in locals():
        prevalence = np.mean(y_test_bin)
        plt.axhline(y=prevalence, color='gray', linestyle='--', 
                    label=f'Random Level (Prevalence={prevalence:.2f})')
    elif num_classes == 2:
        prevalence = np.mean(y_test)
        plt.axhline(y=prevalence, color='gray', linestyle='--', 
                    label=f'Random Level (Prevalence={prevalence:.2f})')
    
    plt.xlim([0.0, 1.0])
    plt.ylim([0.0, 1.05])
    plt.xlabel('Recall')
    plt.ylabel('Precision')
    plt.title('Model Overall Precision-Recall (PR) Curve')
    plt.legend(loc="lower left")
    plt.grid(True, linestyle='--', alpha=0.7)
    
    plt.tight_layout()
    os.makedirs(output_dir, exist_ok=True)
    output_path = os.path.join(output_dir, "risk_pr_curve.png")
    plt.savefig(output_path, dpi=300, bbox_inches='tight')
    plt.close()
    
    pr_data = pd.DataFrame({
        'Precision': precision,
        'Recall': recall,
        'Threshold': thresholds_test,
        'AP': ap_test,
        'Dataset': 'Test'
    })
    pr_data_path = os.path.join(output_dir, "risk_pr_data.csv")
    try:
        pr_data.to_csv(pr_data_path, index=False, encoding='utf-8-sig')
        print(f"PR curve data saved to: {pr_data_path}")
    except PermissionError:
        desktop_path = os.path.join(os.path.expanduser("~"), "Desktop")
        pr_data_path = os.path.join(desktop_path, "risk_pr_data.csv")
        pr_data.to_csv(pr_data_path, index=False, encoding='utf-8-sig')
        print(f"Insufficient permissions, PR curve data saved to desktop: {pr_data_path}")

def plot_dca_curves(y_test, y_prob, num_classes, output_dir, selected_font):
    plt.rcParams['font.sans-serif'] = [selected_font] if selected_font else ['Arial']
    plt.rcParams['axes.unicode_minus'] = False
    
    plt.figure(figsize=(10, 8))
    thresholds = np.linspace(0.01, 0.99, 100)
    n_samples = len(y_test)
    y_test_binary = np.where(y_test == 0, 0, 1)
    
    if num_classes == 2:
        y_prob_positive = y_prob[:, 1]
    else:
        y_prob_positive = np.sum(y_prob[:, 1:], axis=1)
    
    prevalence = np.mean(y_test_binary)
    net_benefit = []
    treat_all_benefit = []
    treat_none_benefit = np.zeros_like(thresholds)
    
    for pt in thresholds:
        pred_positive = (y_prob_positive >= pt).astype(int)
        tp = np.sum((pred_positive == 1) & (y_test_binary == 1))
        fp = np.sum((pred_positive == 1) & (y_test_binary == 0))
        nb = (tp / n_samples) - (fp / n_samples) * (pt / (1 - pt))
        net_benefit.append(nb)
        treat_all_nb = prevalence - (1 - prevalence) * (pt / (1 - pt))
        treat_all_benefit.append(treat_all_nb)
    
    plt.plot(thresholds, net_benefit, lw=2, color='blue', label='Model Strategy')
    plt.plot(thresholds, treat_all_benefit, 'k--', label='Treat All Positive')
    plt.plot(thresholds, treat_none_benefit, 'k-', label='Treat None Positive')
    
    plt.xlim([0.0, 1.0])
    plt.ylim([min(net_benefit) - 0.05, max(net_benefit) + 0.05])
    plt.xlabel('Threshold Probability')
    plt.ylabel('Net Benefit')
    plt.title('Decision Curve Analysis (DCA) - Negative (0) vs Positive (1-3)')
    plt.legend(loc='upper right')
    plt.grid(True, linestyle='--', alpha=0.7)
    
    plt.tight_layout()
    os.makedirs(output_dir, exist_ok=True)
    output_path = os.path.join(output_dir, "risk_dca_curve.png")
    plt.savefig(output_path, dpi=300, bbox_inches='tight')
    plt.close()
    
    dca_data = pd.DataFrame({
        'Threshold': thresholds,
        'Net_Benefit': net_benefit,
        'Treat_All': treat_all_benefit,
        'Treat_None': treat_none_benefit
    })
    dca_data_path = os.path.join(output_dir, "risk_dca_data.csv")
    try:
        dca_data.to_csv(dca_data_path, index=False, encoding='utf-8-sig')
        print(f"DCA curve data saved to: {dca_data_path}")
    except PermissionError:
        desktop_path = os.path.join(os.path.expanduser("~"), "Desktop")
        dca_data_path = os.path.join(desktop_path, "risk_dca_data.csv")
        dca_data.to_csv(dca_data_path, index=False, encoding='utf-8-sig')
        print(f"Insufficient permissions, DCA curve data saved to desktop: {dca_data_path}")
    
    return dca_data

def main():
    print("="*70)
    print("Gastrointestinal Stromal Tumor Risk Classification Model Training and Evaluation")
    print("="*70)
    
    data_file = "C:/Users/DELL/Desktop/ly/ai/fig/risk/GIST-merged_wall_features_colored.xlsx"
    
    base_dir = os.path.dirname(data_file)
    output_dir = os.path.join(base_dir, "gist_risk_classification_output")
    
    try:
        os.makedirs(output_dir, exist_ok=True)
        print(f"Output directory: {output_dir}")
    except PermissionError:
        output_dir = os.path.join(os.path.expanduser("~"), "Desktop", "gist_risk_classification_output")
        os.makedirs(output_dir, exist_ok=True)
        print(f"Insufficient permissions for original output directory, using desktop directory: {output_dir}")
    
    print(f"Input file: {data_file}")
    
    try:
        available_fonts = set([f.name for f in matplotlib.font_manager.fontManager.ttflist])
        chinese_fonts = []
        if sys.platform.startswith('win'):
            chinese_fonts = ['Microsoft YaHei', 'SimHei', 'KaiTi', 'FangSong']
        elif sys.platform.startswith('darwin'):
            chinese_fonts = ['Arial Unicode MS', 'Heiti SC', 'PingFang SC']
        else:
            chinese_fonts = ['WenQuanYi Micro Hei', 'Noto Sans CJK SC']
        
        selected_font = None
        for font in chinese_fonts:
            if font in available_fonts:
                selected_font = font
                print(f"Using Chinese font: {selected_font}")
                break
        
        if selected_font:
            plt.rcParams['font.sans-serif'] = [selected_font]
            plt.rcParams['axes.unicode_minus'] = False
        else:
            print("Warning: No Chinese font found, will use default font")
        
        print("\nLoading and preprocessing data...")
        X_train, X_test, y_train, y_test, scaler, feature_names, sample_ids = load_and_preprocess_data(
            data_file, test_size=0.3, random_state=42
        )
        
        scaler_path = os.path.join(output_dir, "risk_scaler.pkl")
        try:
            joblib.dump(scaler, scaler_path)
            print(f"Feature scaler saved to: {scaler_path}")
        except PermissionError:
            desktop_path = os.path.join(os.path.expanduser("~"), "Desktop")
            scaler_path = os.path.join(desktop_path, "risk_scaler.pkl")
            joblib.dump(scaler, scaler_path)
            print(f"Insufficient permissions, feature scaler saved to desktop: {scaler_path}")
        
        print("\nTraining risk classification model...")
        model, metrics, y_pred, shap_result_df = build_and_evaluate_model(
            X_train, y_train, X_test, y_test, sample_ids, output_dir, selected_font, feature_names
        )
        
        print("\n="*30)
        print("Model Core Evaluation Metrics")
        print("="*30)
        core_metrics = metrics['Overall Metrics']
        print("\nModel overall performance:")
        print(f"AUC: {core_metrics['AUC']} (95%CI: {core_metrics['AUC_95CI'][0]}-{core_metrics['AUC_95CI'][1]})")
        print(f"AUC-CI calculation note: {core_metrics['AUC_CI_Reason']}")
        print(f"Accuracy (ACC): {core_metrics['ACC']}")
        print(f"Sensitivity (SENS): {core_metrics['SENS']}")
        print(f"Specificity (SPEC): {core_metrics['SPEC']}")
        print(f"Positive Predictive Value (PPV): {core_metrics['PPV']}")
        print(f"Negative Predictive Value (NPV): {core_metrics['NPV']}")
        
        print("\nRandom 10 cases prediction result summary:")
        print(shap_result_df[['Sample ID', 'True Risk Level', 'Predicted Risk Level', 'Prediction Correct']].to_string(index=False))
        
        print("\nClassification report:")
        report_df = pd.DataFrame(metrics['Class-wise Report']).transpose()
        print(report_df)
        
        overall_metrics_df = pd.DataFrame([metrics['Overall Metrics']])
        overall_metrics_path = os.path.join(output_dir, "risk_overall_metrics.csv")
        try:
            overall_metrics_df.to_csv(overall_metrics_path, index=False, encoding='utf-8-sig')
            print(f"\nOverall metrics saved to: {overall_metrics_path}")
        except PermissionError:
            desktop_path = os.path.join(os.path.expanduser("~"), "Desktop")
            overall_metrics_path = os.path.join(desktop_path, "risk_overall_metrics.csv")
            overall_metrics_df.to_csv(overall_metrics_path, index=False, encoding='utf-8-sig')
            print(f"Insufficient permissions, overall metrics saved to desktop: {overall_metrics_path}")
        
        report_path = os.path.join(output_dir, "risk_classification_report.csv")
        try:
            report_df.to_csv(report_path, encoding='utf-8-sig')
            print(f"Classification report saved to: {report_path}")
        except PermissionError:
            desktop_path = os.path.join(os.path.expanduser("~"), "Desktop")
            report_path = os.path.join(desktop_path, "risk_classification_report.csv")
            report_df.to_csv(report_path, encoding='utf-8-sig')
            print(f"Insufficient permissions, classification report saved to desktop: {report_path}")
        
        actual_classes = metrics['Actual Classes']
        risk_levels = {0: 'very low risk', 1: 'low risk', 2: 'medium risk', 3: 'high risk'}
        class_labels = [risk_levels.get(int(cls), f"Class {cls}") for cls in actual_classes]
        cm_df = pd.DataFrame(
            metrics['Confusion Matrix'],
            index=[f"Actual_{label}" for label in class_labels],
            columns=[f"Predicted_{label}" for label in class_labels]
        )
        cm_path = os.path.join(output_dir, "risk_confusion_matrix.csv")
        try:
            cm_df.to_csv(cm_path, encoding='utf-8-sig')
            print(f"Confusion matrix data saved to: {cm_path}")
        except PermissionError:
            desktop_path = os.path.join(os.path.expanduser("~"), "Desktop")
            cm_path = os.path.join(desktop_path, "risk_confusion_matrix.csv")
            cm_df.to_csv(cm_path, encoding='utf-8-sig')
            print(f"Insufficient permissions, confusion matrix data saved to desktop: {cm_path}")
        
        model_path = os.path.join(output_dir, "gist_risk_model.json")
        try:
            model.save_model(model_path)
            print(f"\nRisk classification model saved to: {model_path}")
        except PermissionError:
            desktop_path = os.path.join(os.path.expanduser("~"), "Desktop")
            model_path = os.path.join(desktop_path, "gist_risk_model.json")
            model.save_model(model_path)
            print(f"Insufficient permissions, risk classification model saved to desktop: {model_path}")
        
        print(f"All output files saved to: {output_dir}")
    
    except Exception as e:
        print(f"\nError occurred: {e}")
        traceback.print_exc()
        print("\nPlease check data format and target column names")

if __name__ == "__main__":
    main()
    
