# Supplementary material for: Development and validation of an ultrasound-based AI-radiomics model for diagnosing and risk-stratifying gastrointestional stromal tumors: a retrospective diagnostic study
Source: BMC Med Imaging. 2025 Nov 27;25:493. doi: 10.1186/s12880-025-02050-z (PMC12659386; doi:10.1186/s12880-025-02050-z)
Supplement: Supplementary file 2 — Supplementary Material 2 [file 12880_2025_2050_MOESM2_ESM.zip › Appendix 2-The modeling source code/MMF-D.py]

# -*- coding: utf-8 -*-
"""
Created on Fri Sep 19 22:35:15 2025

@author: DELL
"""

import pandas as pd
import numpy as np
import xgboost as xgb
from sklearn.model_selection import train_test_split, StratifiedKFold, learning_curve
from sklearn.preprocessing import LabelEncoder
from sklearn.metrics import classification_report, confusion_matrix, cohen_kappa_score, accuracy_score, roc_auc_score, roc_curve, auc, precision_score, recall_score, f1_score, precision_recall_curve, average_precision_score
from sklearn.utils import resample  # New: For bootstrap confidence interval calculation
import matplotlib.pyplot as plt
import seaborn as sns
import joblib
import shap
import os
from sklearn.pipeline import Pipeline
from sklearn.compose import ColumnTransformer
from sklearn.impute import SimpleImputer
from sklearn.preprocessing import StandardScaler
import time
from datetime import datetime
from sklearn.utils.class_weight import compute_class_weight
from sklearn.feature_selection import VarianceThreshold
from sklearn.inspection import permutation_importance
import warnings

# Ignore specific warnings
warnings.filterwarnings("ignore", category=UserWarning, module="sklearn")
warnings.filterwarnings("ignore", category=FutureWarning)

# Set file path
excel_path = "C:/Users/DELL/Desktop/ly/ai/two/diagnosis/77.xlsx"

# Logging
def log(message):
    timestamp = datetime.now().strftime("%Y-%m-%d %H:%M:%S")
    print(f"[{timestamp}] {message}")

# New: Calculate 95% confidence interval for AUC
def calculate_auc_ci(y_true, y_score, n_bootstraps=1000, random_state=42):
    """
    Calculate 95% confidence interval for AUC using bootstrap method
    """
    np.random.seed(random_state)
    bootstrapped_aucs = []
    
    for i in range(n_bootstraps):
        # Sampling with replacement
        indices = resample(range(len(y_true)), replace=True)
        if len(np.unique(y_true[indices])) < 2:
            # Skip if only one class remains after sampling
            continue
        
        # Calculate AUC for current sample
        bootstrapped_aucs.append(roc_auc_score(y_true[indices], y_score[indices]))
    
    # Calculate confidence interval
    sorted_scores = np.array(bootstrapped_aucs)
    sorted_scores.sort()
    
    # 95% confidence interval
    confidence_lower = sorted_scores[int(0.025 * len(sorted_scores))]
    confidence_upper = sorted_scores[int(0.975 * len(sorted_scores))]
    
    return confidence_lower, confidence_upper

# 1. Data loading and preprocessing - for binary classification task
def load_and_preprocess_data():
    """Load and preprocess data, retaining only Gastrointestinal Stromal Tumor (0) and Leiomyoma (1) samples"""
    log("Starting data loading...")
    start_time = time.time()
    
    try:
        # Load Excel data without setting header
        data = pd.read_excel(excel_path, header=None)
        log(f"Successfully loaded data, original data shape: {data.shape}")
    except Exception as e:
        log(f"Failed to load data: {str(e)}")
        raise
    
    # According to user instructions:
    # Row 1 (index=0): Patient's gastrointestinal stromal tumor risk level
    # Rows 2-103 (index=1-102): Patient's radiomics information
    # Rows 104-116 (index=103-115): Patient's clinical information data
    
    # Extract risk levels (1st row)
    risk_levels = data.iloc[0, 1:].values
    
    # Extract radiomics information (middle 102 rows)
    radiomics_data = data.iloc[1:103, 1:]
    
    # Extract clinical information (last 13 rows)
    clinical_data = data.iloc[103:116, 1:]
    
    # Transpose data so each column corresponds to a patient
    patient_data = pd.concat([radiomics_data, clinical_data]).T
    
    # Add column names for features
    feature_names = [f"radiomics_{i}" for i in range(102)] + [f"clinical_{i}" for i in range(13)]
    patient_data.columns = feature_names
    
    # Check for missing values in risk levels
    missing_risks = pd.isnull(risk_levels).sum()
    if missing_risks > 0:
        log(f"Warning: There are {missing_risks} missing values in risk levels")
        # Fill missing values with mode
        mode_value = pd.Series(risk_levels).mode()[0]
        risk_levels = np.array([mode_value if pd.isnull(x) else x for x in risk_levels])
        log(f"Missing values filled with mode '{mode_value}'")
    
    # Retain only Gastrointestinal Stromal Tumor (0) and Leiomyoma (1) samples
    valid_classes = [0, 1]
    mask = np.isin(risk_levels, valid_classes)
    
    log(f"Original number of samples: {len(risk_levels)}")
    log(f"Number of Gastrointestinal Stromal Tumor (0) samples: {np.sum(risk_levels == 0)}")
    log(f"Number of Leiomyoma (1) samples: {np.sum(risk_levels == 1)}")
    
    # Apply filtering
    risk_levels = risk_levels[mask]
    patient_data = patient_data.iloc[mask]
    
    log(f"Number of samples after filtering: {len(risk_levels)} (Gastrointestinal Stromal Tumor + Leiomyoma)")
    
    # Encode risk level labels (0: Gastrointestinal Stromal Tumor, 1: Leiomyoma)
    # Since there are only two classes, directly use 0 and 1
    y = risk_levels.astype(int)
    
    # Save label information
    class_names = {0: "Gastrointestinal Stromal Tumor", 1: "Leiomyoma"}
    log(f"Label classes: {class_names}")
    
    # Print class distribution
    log("Class distribution:")
    unique, counts = np.unique(y, return_counts=True)
    for cls, cnt in zip(unique, counts):
        log(f"  {class_names[cls]}: {cnt} samples")
    
    # Check for missing values in features
    missing_features = patient_data.isnull().sum().sum()
    if missing_features > 0:
        log(f"Warning: There are {missing_features} missing values in feature data, which will be handled during preprocessing")
    
    log(f"Data loading and preprocessing completed, time taken: {time.time()-start_time:.2f} seconds")
    log("\n" + "="*50)
    log(f"Final feature set - Number of patients: {patient_data.shape[0]}, Number of features: {patient_data.shape[1]}")
    
    return patient_data, y, class_names, feature_names

# 2. Build preprocessing pipeline
def create_preprocessing_pipeline(feature_names):
    """Create data preprocessing pipeline"""
    # Numeric feature preprocessing
    numeric_transformer = Pipeline(steps=[
        ('imputer', SimpleImputer(strategy='median')),  # Fill missing values with median
        ('scaler', StandardScaler()),  # Standardization
        ('variance_threshold', VarianceThreshold(threshold=0.01))  # Remove low variance features
    ])
    
    # Combine preprocessing for all features
    preprocessor = ColumnTransformer(
        transformers=[
            ('num', numeric_transformer, feature_names)  # All features are numeric
        ])
    
    return preprocessor

# 3. Train XGBoost model (binary classification)
def train_xgboost_model(X, y, feature_names, class_names):
    """Train optimized XGBoost model using complete dataset (binary classification)"""
    log("Starting data preprocessing...")
    start_time = time.time()
    
    preprocessor = create_preprocessing_pipeline(feature_names)
    
    # Only split into training set (70%) and validation set (30%)
    X_train, X_val, y_train, y_val = train_test_split(
        X, y, test_size=0.3, random_state=42, stratify=y
    )
    
    # Detailed record of sample counts in each dataset
    log("\nDataset division details:")
    log(f"Training set size: {X_train.shape[0]} samples")
    log(f"Validation set size: {X_val.shape[0]} samples")
    
    # Record class distribution in training set
    unique_train, counts_train = np.unique(y_train, return_counts=True)
    log("\nTraining set class distribution:")
    for cls, cnt in zip(unique_train, counts_train):
        log(f"  Class {class_names[cls]}: {cnt} samples ({cnt/len(y_train)*100:.1f}%)")
    
    # Record class distribution in validation set
    unique_val, counts_val = np.unique(y_val, return_counts=True)
    log("\nValidation set class distribution:")
    for cls, cnt in zip(unique_val, counts_val):
        log(f"  Class {class_names[cls]}: {cnt} samples ({cnt/len(y_val)*100:.1f}%)")
    
    # Calculate class weights
    class_weights = compute_class_weight(
        'balanced', 
        classes=np.unique(y_train), 
        y=y_train
    )
    class_weights_dict = {cls: weight for cls, weight in zip(np.unique(y_train), class_weights)}
    
    log("Class weights:")
    for cls, weight in class_weights_dict.items():
        log(f"  Class {class_names[cls]}: Weight {weight:.4f}")
    
    # Build base model - using binary classification parameters
    model = xgb.XGBClassifier(
        objective='binary:logistic',  # Binary classification task
        eval_metric='logloss',        # Use logloss for binary classification
        random_state=42,
        tree_method='hist',
        n_estimators=100,             # Reduce number of trees
        learning_rate=0.2,            # Smaller learning rate
        max_depth=5,                  # Smaller maximum depth
        subsample=0.8,                # Row sampling
        colsample_bytree=0.8,         # Column sampling
        gamma=0.5,                    # Minimum loss reduction threshold
        reg_alpha=1,                  # L1 regularization
        reg_lambda=2.0,               # L2 regularization
    )
    
    # Use early stopping to prevent overfitting
    log("\nTraining model...")
    start_time_train = time.time()
    
    # Preprocess training data
    X_train_preprocessed = preprocessor.fit_transform(X_train)
    X_val_preprocessed = preprocessor.transform(X_val)
    
    # Apply sample weights
    sample_weights = np.array([class_weights_dict[cls] for cls in y_train])
    
    # Train model and monitor validation set performance
    try:
        model.fit(
            X_train_preprocessed, y_train,
            eval_set=[(X_val_preprocessed, y_val)],
            early_stopping_rounds=100,
            verbose=10,
            sample_weight=sample_weights
        )
        best_iteration = model.best_iteration
    except TypeError as e:
        log(f"Detected older version of XGBoost, using basic training method: {str(e)}")
        model.fit(
            X_train_preprocessed, y_train,
            sample_weight=sample_weights,
            verbose=10
        )
        best_iteration = model.n_estimators
    
    log(f"Model training completed, time taken: {time.time()-start_time_train:.2f} seconds")
    log(f"Best iteration: {best_iteration}")
    
    # Evaluate validation set
    val_pred = model.predict(X_val_preprocessed)
    val_acc = accuracy_score(y_val, val_pred)
    log(f"Validation set accuracy: {val_acc:.4f}")
    
    # Create complete pipeline model
    full_pipeline = Pipeline([
        ('preprocessor', preprocessor),
        ('classifier', model)
    ])
    
    # Save complete pipeline model
    joblib.dump(full_pipeline, 'tumor_classifier_model.joblib')
    log("Tumor classification model saved")
    
    return full_pipeline, X_train, X_val, y_train, y_val

# 4. Feature importance visualization
def plot_feature_importance(model, feature_names, top_n=20):
    """Visualize feature importance"""
    log("Calculating feature importance...")
    
    try:
        # Get feature importance
        classifier = model.named_steps['classifier']
        importance = classifier.feature_importances_
        
        # Create DataFrame
        importance_df = pd.DataFrame({
            'Feature': feature_names,
            'Importance': importance
        })
        
        importance_df = importance_df.sort_values('Importance', ascending=False)
        importance_df = importance_df.head(top_n)
        
        # Plot
        plt.figure(figsize=(12, 8))
        plt.barh(importance_df['Feature'], importance_df['Importance'], color='skyblue')
        plt.gca().invert_yaxis()
        plt.xlabel('Importance (F-score)')
        plt.title('Top 20 Important Features')
        plt.tight_layout()
        plt.savefig('feature_importance_tumor.png', dpi=300)
        plt.close()
        log("Feature importance plot saved")
        
        return importance_df
    except Exception as e:
        log(f"Feature importance visualization failed: {str(e)}")
        return None

# 5. Permutation feature importance analysis
def plot_permutation_importance(model, X, y, feature_names, n_repeats=5):
    """Analyze features using permutation importance"""
    log("Calculating permutation feature importance...")
    start_time = time.time()
    
    try:
        # Preprocess data
        X_preprocessed = model.named_steps['preprocessor'].transform(X)
        
        # Calculate permutation importance
        result = permutation_importance(
            model.named_steps['classifier'], X_preprocessed, y,
            n_repeats=n_repeats, random_state=42, n_jobs=-1
        )
        
        # Create result DataFrame
        sorted_idx = result.importances_mean.argsort()[::-1]
        importance_df = pd.DataFrame({
            'Feature': [feature_names[i] for i in sorted_idx],
            'Importance': result.importances_mean[sorted_idx],
            'Std': result.importances_std[sorted_idx]
        })
        
        # Take top 20 features
        importance_df = importance_df.head(20)
        
        # Plot
        plt.figure(figsize=(12, 8))
        plt.barh(importance_df['Feature'], importance_df['Importance'], 
                 xerr=importance_df['Std'], color='skyblue')
        plt.gca().invert_yaxis()
        plt.xlabel('Permutation Importance')
        plt.title('Top 20 Important Features (Permutation Importance)')
        plt.tight_layout()
        plt.savefig('permutation_importance.png', dpi=300)
        plt.close()
        log(f"Permutation feature importance plot saved, time taken: {time.time()-start_time:.2f} seconds")
        
        return importance_df
    except Exception as e:
        log(f"Permutation feature importance analysis failed: {str(e)}")
        return None

# 6. SHAP interpretability analysis - modified to randomly validate only 10 cases and generate result table
def explain_model(model, X, y, feature_names, class_names):
    """Explain model predictions using SHAP, randomly select only 10 cases and output result table"""
    log("Starting SHAP interpretability analysis...")
    start_time = time.time()
    
    try:
        # Extract preprocessed data
        X_transformed = model.named_steps['preprocessor'].transform(X)
        
        # Use only 10 samples for explanation
        sample_size = min(10, X_transformed.shape[0])
        if X_transformed.shape[0] > sample_size:
            sample_idx = np.random.choice(X_transformed.shape[0], sample_size, replace=False)
            X_sample = X_transformed[sample_idx]
            y_sample = y.iloc[sample_idx] if hasattr(y, 'iloc') else y[sample_idx]
        else:
            X_sample = X_transformed
            y_sample = y
        
        log(f"Using {len(X_sample)} samples for SHAP analysis...")
        
        # Create explainer
        explainer = shap.TreeExplainer(model.named_steps['classifier'])
        
        # Calculate SHAP values
        shap_values = explainer.shap_values(X_sample)
        
        # Generate summary plot
        plt.figure()
        shap.summary_plot(shap_values, X_sample, feature_names=feature_names, class_names=class_names, show=False)
        plt.tight_layout()
        plt.savefig('shap_summary_plot.png', dpi=300)
        plt.close()
        
        # Get prediction results
        y_pred_proba = model.predict_proba(X.iloc[sample_idx]) if hasattr(X, 'iloc') else model.predict_proba(X[sample_idx])
        y_pred = np.argmax(y_pred_proba, axis=1)
        
        # Create result table
        result_data = []
        for i in range(len(sample_idx)):
            true_label = y_sample.iloc[i] if hasattr(y_sample, 'iloc') else y_sample[i]
            pred_label = y_pred[i]
            prob_0 = y_pred_proba[i][0]  # Gastrointestinal Stromal Tumor probability
            prob_1 = y_pred_proba[i][1]  # Leiomyoma probability
            
            result_data.append({
                'Sample Index': sample_idx[i],
                'True Label': class_names[true_label],
                'Predicted Label': class_names[pred_label],
                f'{class_names[0]} Probability': f"{prob_0:.4f}",
                f'{class_names[1]} Probability': f"{prob_1:.4f}"
            })
        
        # Create DataFrame and save as CSV
        result_df = pd.DataFrame(result_data)
        result_df.to_csv('shap-result.csv', index=False, encoding='utf-8-sig')
        log("SHAP analysis result table saved as 'shap-result.csv'")
        
        log(f"SHAP analysis completed, time taken: {time.time()-start_time:.2f} seconds")
        log("SHAP visualization results saved")
    except Exception as e:
        log(f"SHAP analysis failed: {str(e)}")

# 7. Calculate binary classification metrics
def calculate_binary_metrics(y_true, y_pred, y_score):
    """Calculate binary classification metrics"""
    # Calculate confusion matrix
    cm = confusion_matrix(y_true, y_pred)
    TN, FP, FN, TP = cm.ravel()
    
    # Calculate metrics
    acc = accuracy_score(y_true, y_pred)
    sens = recall_score(y_true, y_pred)  # Sensitivity = Recall
    spec = TN / (TN + FP) if (TN + FP) > 0 else 0
    ppv = precision_score(y_true, y_pred)  # Positive Predictive Value = Precision
    npv = TN / (TN + FN) if (TN + FN) > 0 else 0
    lr_plus = sens / (1 - spec) if spec != 1 else float('inf')
    lr_minus = (1 - sens) / spec if spec != 0 else float('inf')
    auc_score = roc_auc_score(y_true, y_score)
    
    # Calculate 95% confidence interval for AUC
    auc_ci_lower, auc_ci_upper = calculate_auc_ci(y_true, y_score)
    
    return {
        'ACC': acc,
        'SENS': sens,
        'SPEC': spec,
        'PPV': ppv,
        'NPV': npv,
        'AUC': auc_score,
        'AUC_95CI': (auc_ci_lower, auc_ci_upper)  # New: 95% confidence interval for AUC
    }, cm

# 8. Plot ROC curve and output curve data
def plot_roc_curve(y_test, y_score, class_names):
    """Plot ROC curve and output curve data"""
    log("Plotting ROC curve and outputting curve data...")
    
    # Calculate ROC curve
    fpr, tpr, thresholds = roc_curve(y_test, y_score)
    roc_auc = auc(fpr, tpr)
    
    # Calculate 95% confidence interval for AUC
    auc_ci_lower, auc_ci_upper = calculate_auc_ci(y_test, y_score)
    log(f"AUC: {roc_auc:.4f}, 95% confidence interval: [{auc_ci_lower:.4f}, {auc_ci_upper:.4f}]")
    
    # Create ROC curve data DataFrame
    roc_data = pd.DataFrame({
        'FPR': fpr,
        'TPR': tpr,
        'Threshold': thresholds
    })
    
    # Save ROC curve data to CSV
    roc_data.to_csv('roc_curve_data.csv', index=False)
    log("ROC curve data saved to 'roc_curve_data.csv'")
    
    # Plot ROC curve, including 95% confidence interval for AUC
    plt.figure(figsize=(10, 8))
    plt.plot(fpr, tpr, color='darkorange', lw=2, 
             label=f'ROC Curve (AUC = {roc_auc:.2f}, 95% CI [{auc_ci_lower:.2f}, {auc_ci_upper:.2f}])')
    plt.plot([0, 1], [0, 1], color='navy', lw=2, linestyle='--')
    plt.xlim([0.0, 1.0])
    plt.ylim([0.0, 1.05])
    plt.xlabel('False Positive Rate (FPR)')
    plt.ylabel('True Positive Rate (TPR)')
    plt.title('Receiver Operating Characteristic Curve (ROC)')
    plt.legend(loc="lower right")
    plt.tight_layout()
    
    # Save plot
    plt.savefig('roc_curve.png', dpi=300)
    plt.close()
    log("ROC curve plot saved")
    
    return roc_auc, (auc_ci_lower, auc_ci_upper)  # Return AUC and confidence interval

# 9. Plot PR curve and output data (ensure AP value is calculated)
def plot_pr_curve(y_true, y_score, class_names):
    """Plot Precision-Recall curve and output data, return AP value"""
    log("Plotting PR curve and outputting data...")
    
    # Calculate PR curve
    precision, recall, thresholds = precision_recall_curve(y_true, y_score)
    
    # Calculate AP value (Average Precision) - this is the key part
    average_precision = average_precision_score(y_true, y_score)
    log(f"Calculated AP value: {average_precision:.4f}")
    
    # Create PR curve data DataFrame
    pr_data = pd.DataFrame({
        'Precision': precision,
        'Recall': recall,
        'Threshold': np.append(thresholds, np.nan)  # Add a NaN to align lengths
    })
    
    # Save PR curve data to CSV
    pr_data.to_csv('pr_curve_data.csv', index=False)
    log("PR curve data saved to 'pr_curve_data.csv'")
    
    # Plot PR curve
    plt.figure(figsize=(10, 8))
    plt.plot(recall, precision, color='darkblue', lw=2, 
             label=f'PR Curve (AP = {average_precision:.4f})')
    plt.xlim([0.0, 1.0])
    plt.ylim([0.0, 1.05])
    plt.xlabel('Recall')
    plt.ylabel('Precision')
    plt.title('Precision-Recall Curve (PR Curve)')
    plt.legend(loc="lower left")
    plt.tight_layout()
    
    # Save plot
    plt.savefig('pr_curve.png', dpi=300)
    plt.close()
    log("PR curve plot saved")
    
    # Return AP value
    return average_precision

# 10. Plot DCA curve
def plot_dca_curve(y_true, y_prob, class_names):
    """Plot Decision Curve Analysis (DCA) curve"""
    log("Plotting DCA curve...")
    
    # Define threshold range
    thresholds = np.linspace(0, 1, 100)
    net_benefits = []
    
    # Calculate net benefit at different thresholds
    for threshold in thresholds:
        # Convert probability to decision
        decisions = (y_prob >= threshold).astype(int)
        
        # Calculate confusion matrix
        tn, fp, fn, tp = confusion_matrix(y_true, decisions).ravel()
        n = len(y_true)
        
        # Calculate net benefit
        net_benefit = (tp / n) - (fp / n) * (threshold / (1 - threshold))
        net_benefits.append(net_benefit)
    
    # Calculate baseline for predicting all positive and all negative
    all_positive_net_benefit = np.mean(y_true) - (1 - np.mean(y_true)) * (thresholds / (1 - thresholds))
    all_negative_net_benefit = np.zeros_like(thresholds)
    
    # Create DCA data DataFrame
    dca_data = pd.DataFrame({
        'Threshold': thresholds,
        'Net_Benefit': net_benefits,
        'All_Positive': all_positive_net_benefit,
        'All_Negative': all_negative_net_benefit
    })
    
    # Save DCA curve data to CSV
    dca_data.to_csv('dca_curve_data.csv', index=False)
    log("DCA curve data saved to 'dca_curve_data.csv'")
    
    # Plot DCA curve
    plt.figure(figsize=(10, 8))
    plt.plot(thresholds, net_benefits, color='darkgreen', lw=2, label='Model Net Benefit')
    plt.plot(thresholds, all_positive_net_benefit, 'b--', lw=1.5, label='Predict All Positive')
    plt.plot(thresholds, all_negative_net_benefit, 'r--', lw=1.5, label='Predict All Negative')
    
    plt.xlim([0.0, 1.0])
    plt.ylim([min(net_benefits) - 0.05, max(net_benefits) + 0.05])
    plt.xlabel('Threshold Probability')
    plt.ylabel('Net Benefit')
    plt.title('Decision Curve Analysis (DCA)')
    plt.legend(loc="upper right")
    plt.grid(alpha=0.3)
    plt.tight_layout()
    
    # Save plot
    plt.savefig('dca_curve.png', dpi=300)
    plt.close()
    log("DCA curve plot saved")

# 11. Plot learning curve
def plot_learning_curve(model, X, y, cv=5, n_jobs=-1, train_sizes=np.linspace(0.1, 1.0, 10)):
    """Plot learning curve"""
    log("Starting calculation of learning curve...")
    start_time = time.time()
    
    try:
        # Use learning curve function
        train_sizes, train_scores, test_scores = learning_curve(
            model, X, y, cv=cv, n_jobs=n_jobs, train_sizes=train_sizes,
            scoring='accuracy', random_state=42
        )
        
        # Calculate mean and standard deviation
        train_scores_mean = np.mean(train_scores, axis=1)
        train_scores_std = np.std(train_scores, axis=1)
        test_scores_mean = np.mean(test_scores, axis=1)
        test_scores_std = np.std(test_scores, axis=1)
        
        # Create learning curve data DataFrame
        learning_curve_data = pd.DataFrame({
            'Training_Size': train_sizes,
            'Train_Score_Mean': train_scores_mean,
            'Train_Score_Std': train_scores_std,
            'Test_Score_Mean': test_scores_mean,
            'Test_Score_Std': test_scores_std
        })
        
        # Save learning curve data to CSV
        learning_curve_data.to_csv('learning_curve_data.csv', index=False)
        log("Learning curve data saved to 'learning_curve_data.csv'")
        
        # Plot learning curve
        plt.figure(figsize=(10, 8))
        plt.fill_between(train_sizes, train_scores_mean - train_scores_std,
                         train_scores_mean + train_scores_std, alpha=0.1, color="r")
        plt.fill_between(train_sizes, test_scores_mean - test_scores_std,
                         test_scores_mean + test_scores_std, alpha=0.1, color="g")
        plt.plot(train_sizes, train_scores_mean, 'o-', color="r", label="Training Accuracy")
        plt.plot(train_sizes, test_scores_mean, 'o-', color="g", label="Cross-validation Accuracy")
        
        plt.xlabel("Number of Training Samples")
        plt.ylabel("Accuracy")
        plt.title("Learning Curve")
        plt.legend(loc="best")
        plt.grid(alpha=0.3)
        plt.tight_layout()
        
        # Save plot
        plt.savefig('learning_curve.png', dpi=300)
        plt.close()
        log("Learning curve plot saved")
        
        log(f"Learning curve calculation completed, time taken: {time.time()-start_time:.2f} seconds")
    except Exception as e:
        log(f"Failed to plot learning curve: {str(e)}")

# 12. Model evaluation (binary classification) - ensure AP value is recorded
def evaluate_model(model, X_train, X_val, y_train, y_val, class_names):
    """Evaluate model performance (binary classification)"""
    log("Evaluating model performance...")
    start_time = time.time()
    
    try:
        # Predict on validation set
        X_val_preprocessed = model.named_steps['preprocessor'].transform(X_val)
        y_pred = model.named_steps['classifier'].predict(X_val_preprocessed)
        y_score = model.named_steps['classifier'].predict_proba(X_val_preprocessed)[:, 1]  # Take probability of positive class
        
        # Calculate metrics
        metrics, cm = calculate_binary_metrics(y_val, y_pred, y_score)
        
        # Plot ROC curve and output data, get AUC and confidence interval
        roc_auc, auc_ci = plot_roc_curve(y_val, y_score, class_names)
        metrics['AUC'] = roc_auc  # Ensure using AUC calculated from ROC curve
        metrics['AUC_95CI'] = auc_ci  # Save 95% confidence interval for AUC
        
        # Plot PR curve and output data - get AP value
        avg_precision = plot_pr_curve(y_val, y_score, class_names)
        metrics['AP'] = avg_precision  # Store AP value
        
        # Plot DCA curve
        plot_dca_curve(y_val, y_score, class_names)
        
        # Calculate Kappa coefficient
        kappa = cohen_kappa_score(y_val, y_pred)
        
        # Record overall metrics, including 95% confidence interval for AUC
        log("\n" + "="*50)
        log(f"Validation set accuracy (ACC): {metrics['ACC']:.4f}")
        log(f"Cohen's Kappa: {kappa:.4f}")
        log(f"AUC: {metrics['AUC']:.4f}, 95% confidence interval: [{metrics['AUC_95CI'][0]:.4f}, {metrics['AUC_95CI'][1]:.4f}]")
        log(f"Average Precision (AP): {metrics['AP']:.4f}")  # Output AP value
        
        # Record detailed metrics
        log("\nDetailed metrics:")
        log(f"  Sensitivity (SENS): {metrics['SENS']:.4f}")
        log(f"  Specificity (SPEC): {metrics['SPEC']:.4f}")
        log(f"  Positive Predictive Value (PPV): {metrics['PPV']:.4f}")
        log(f"  Negative Predictive Value (NPV): {metrics['NPV']:.4f}")
      
        # Classification report
        log("\nClassification report:")
        report = classification_report(y_val, y_pred, target_names=list(class_names.values()))
        log(report)
        
        # Confusion matrix
        log("\nConfusion matrix:")
        log(str(cm))
        
        # Plot confusion matrix
        plt.figure(figsize=(8, 6))
        sns.heatmap(cm, annot=True, fmt='d', cmap='Blues', 
                    xticklabels=list(class_names.values()), 
                    yticklabels=list(class_names.values()))
        plt.title('Confusion Matrix')
        plt.ylabel('True Label')
        plt.xlabel('Predicted Label')
        plt.tight_layout()
        plt.savefig('confusion_matrix.png', dpi=300)
        plt.close()
        log("Confusion matrix plot saved")
        
        # Plot learning curve
        plot_learning_curve(model, X_train, y_train)
        
        # Return all metrics
        return {
            'metrics': metrics,
            'kappa': kappa,
            'cm': cm
        }
    except Exception as e:
        log(f"Model evaluation failed: {str(e)}")
        import traceback
        log(traceback.format_exc())
        return None
    finally:
        log(f"Model evaluation time taken: {time.time()-start_time:.2f} seconds")

# 13. Data leakage check
def check_for_data_leakage(X, y, feature_names):
    """Check for data leakage issues"""
    log("Checking for data leakage issues...")
    start_time = time.time()
    
    # 1. Check if any features directly contain label information
    label_cols = []
    for i, feature in enumerate(feature_names):
        if np.array_equal(X.iloc[:, i], y):
            label_cols.append(feature)
            log(f"Warning: Feature '{feature}' is identical to the label!")
    
    if label_cols:
        log(f"Found {len(label_cols)} features that directly leak label information")
    
    # 2. Check correlation between features and label
    corr_threshold = 0.95
    suspicious_features = []
    
    for feature in feature_names:
        # Convert to numeric to calculate correlation
        try:
            feature_values = pd.to_numeric(X[feature], errors='coerce')
            if feature_values.isnull().all():
                continue
                
            corr = np.corrcoef(feature_values, y)[0, 1]
            if abs(corr) > corr_threshold:
                suspicious_features.append((feature, corr))
        except Exception as e:
            log(f"Unable to calculate correlation for feature '{feature}': {str(e)}")
    
    if suspicious_features:
        log(f"Found {len(suspicious_features)} features highly correlated with label:")
        for feature, corr in suspicious_features:
            log(f"  {feature}: Correlation = {corr:.4f}")
    
    # 3. Check for duplicate samples
    duplicates = X.duplicated().sum()
    if duplicates > 0:
        log(f"Warning: Found {duplicates} duplicate samples")
    
    log(f"Data leakage check completed, time taken: {time.time()-start_time:.2f} seconds")
    
    return label_cols, suspicious_features

# Main program
def main():
    os.makedirs('tumor_classification_results', exist_ok=True)
    os.chdir('tumor_classification_results')
    
    total_start = time.time()
    
    log("Starting construction of Gastrointestinal Stromal Tumor vs Leiomyoma discrimination model...")
    
    try:
        # Load data
        data_start = time.time()
        X, y, class_names, feature_names = load_and_preprocess_data()
        log(f"Total time for data loading: {time.time()-data_start:.2f} seconds")
        
        # Check for data leakage
        leak_start = time.time()
        label_cols, suspicious_features = check_for_data_leakage(X, y, feature_names)
        
        # If leaking features are found, remove them
        if label_cols or suspicious_features:
            leak_features = set([f[0] for f in suspicious_features] + label_cols)
            log(f"Removing {len(leak_features)} suspicious leaking features")
            X = X.drop(columns=list(leak_features))
            feature_names = [f for f in feature_names if f not in leak_features]
        
        log(f"Time taken for data leakage check: {time.time()-leak_start:.2f} seconds")
        
        # Train model
        model_start = time.time()
        model, X_train, X_val, y_train, y_val = train_xgboost_model(X, y, feature_names, class_names)
        log(f"Total time for model training: {time.time()-model_start:.2f} seconds")
        
        # Feature importance analysis
        importance_start = time.time()
        plot_feature_importance(model, feature_names)
        log(f"Time taken for feature importance analysis: {time.time()-importance_start:.2f} seconds")
        
        # Permutation feature importance analysis
        perm_start = time.time()
        plot_permutation_importance(model, X_val, y_val, feature_names)
        log(f"Time taken for permutation feature importance analysis: {time.time()-perm_start:.2f} seconds")
        
        # Model evaluation
        eval_start = time.time()
        metrics = evaluate_model(model, X_train, X_val, y_train, y_val, class_names)
        log(f"Time taken for model evaluation: {time.time()-eval_start:.2f} seconds")
        
        # SHAP explanation (using validation set, passing true labels y_val for result table)
        shap_start = time.time()
        explain_model(model, X_val, y_val, feature_names, list(class_names.values()))
        log(f"Total time for SHAP analysis: {time.time()-shap_start:.2f} seconds")
        
        
        # Print overall evaluation metrics - including 95% confidence interval for AUC
        if metrics and 'metrics' in metrics:
            print("\n" + "="*50)
            print("Overall model evaluation metrics:")
            print(f"AUC:\t{metrics['metrics']['AUC']:.4f} (95% CI: [{metrics['metrics']['AUC_95CI'][0]:.4f}, {metrics['metrics']['AUC_95CI'][1]:.4f}])")
            print(f"AP:\t{metrics['metrics']['AP']:.4f}")
            print(f"ACC:\t{metrics['metrics']['ACC']:.4f}")
            print(f"SENS:\t{metrics['metrics']['SENS']:.4f}")
            print(f"SPEC:\t{metrics['metrics']['SPEC']:.4f}")
            print(f"PPV:\t{metrics['metrics']['PPV']:.4f}")
            print(f"NPV:\t{metrics['metrics']['NPV']:.4f}")
            print("="*50)
        
        log("\n" + "="*50)
        log(f"All analyses completed! Total time taken: {time.time()-total_start:.2f} seconds")
        log("Results saved to 'tumor_classification_results' directory")
        
        # Return metrics for subsequent analysis
        return metrics
    
    except Exception as e:
        log(f"Program error: {str(e)}")
        import traceback
        log(traceback.format_exc())
        return None

if __name__ == "__main__":
    main()
