# Supplementary material for: Development and validation of an ultrasound-based AI-radiomics model for diagnosing and risk-stratifying gastrointestional stromal tumors: a retrospective diagnostic study
Source: BMC Med Imaging. 2025 Nov 27;25:493. doi: 10.1186/s12880-025-02050-z (PMC12659386; doi:10.1186/s12880-025-02050-z)
Supplement: Supplementary file 2 — Supplementary Material 2 [file 12880_2025_2050_MOESM2_ESM.zip › Appendix 2-The modeling source code/MMF-R.py]

# -*- coding: utf-8 -*-
"""
Created on Fri Sep 19 23:22:14 2025

@author: DELL
"""

import pandas as pd
import numpy as np
import xgboost as xgb
from sklearn.model_selection import train_test_split, StratifiedKFold, learning_curve
from sklearn.preprocessing import LabelEncoder
from sklearn.metrics import classification_report, confusion_matrix, cohen_kappa_score, accuracy_score, roc_auc_score, roc_curve, auc, precision_score, recall_score, f1_score, precision_recall_curve, average_precision_score
from sklearn.preprocessing import label_binarize
import matplotlib.pyplot as plt
import seaborn as sns
import joblib
import shap
import os
from sklearn.pipeline import Pipeline
from sklearn.compose import ColumnTransformer
from sklearn.impute import SimpleImputer
from sklearn.preprocessing import StandardScaler
import time
from datetime import datetime
from sklearn.utils.class_weight import compute_class_weight
from sklearn.feature_selection import VarianceThreshold
from sklearn.inspection import permutation_importance
import warnings

# Ignore specific warnings
warnings.filterwarnings("ignore", category=UserWarning, module="sklearn")
warnings.filterwarnings("ignore", category=FutureWarning)

# Set file path
excel_path = r'C:/Users/DELL/Desktop/ly/ai/two/risk/719.xlsx'

# Logging function
def log(message):
    timestamp = datetime.now().strftime("%Y-%m-%d %H:%M:%S")
    print(f"[{timestamp}] {message}")

# New: Calculate 95% confidence interval for AUC
def bootstrap_auc_ci(y_true, y_score, n_bootstraps=1000, random_state=42):
    """Calculate 95% confidence interval for AUC using Bootstrap method"""
    np.random.seed(random_state)
    y_true_bin = label_binarize(y_true, classes=np.unique(y_true))
    
    bootstrapped_scores = []
    n_samples = len(y_true)
    
    for _ in range(n_bootstraps):
        # Sample with replacement
        indices = np.random.randint(0, n_samples, n_samples)
        if len(np.unique(y_true[indices])) < 2:
            # Ensure at least two classes in the sample
            continue
        
        fpr, tpr, _ = roc_curve(y_true_bin[indices].ravel(), y_score[indices].ravel())
        bootstrapped_scores.append(auc(fpr, tpr))
    
    # Calculate 95% confidence interval
    sorted_scores = np.array(bootstrapped_scores)
    sorted_scores.sort()
    confidence_lower = sorted_scores[int(0.025 * len(sorted_scores))]
    confidence_upper = sorted_scores[int(0.975 * len(sorted_scores))]
    
    return confidence_lower, confidence_upper

# 1. Data loading and preprocessing - for risk level classification
def load_and_preprocess_data():
    """Load and preprocess data, handling all risk level samples"""
    log("Starting data loading...")
    start_time = time.time()
    
    try:
        # Load Excel data without header
        data = pd.read_excel(excel_path, header=None)
        log(f"Successfully loaded data, original shape: {data.shape}")
    except Exception as e:
        log(f"Failed to load data: {str(e)}")
        raise
    
    # According to user instructions:
    # Row 1 (index=0): Patients' GIST risk levels
    # Rows 2-103 (index=1-102): Patients' radiomics information
    # Rows 104-116 (index=103-115): Patients' clinical information data
    
    # Extract risk levels (row 1)
    risk_levels = data.iloc[0, 1:].values
    
    # Extract radiomics information (middle 102 rows)
    radiomics_data = data.iloc[1:103, 1:]
    
    # Extract clinical information (last 13 rows)
    clinical_data = data.iloc[103:116, 1:]
    
    # Transpose data so each column corresponds to a patient
    patient_data = pd.concat([radiomics_data, clinical_data]).T
    
    # Add column names for features
    feature_names = [f"radiomics_{i}" for i in range(102)] + [f"clinical_{i}" for i in range(13)]
    patient_data.columns = feature_names
    
    # Validate patient count
    if patient_data.shape[0] != 932:
        log(f"Warning: Patient count is {patient_data.shape[0]}, expected 932")
    
    # Check for missing values in risk levels
    missing_risks = pd.isnull(risk_levels).sum()
    if missing_risks > 0:
        log(f"Warning: {missing_risks} missing values in risk levels")
        # Fill missing values with mode
        mode_value = pd.Series(risk_levels).mode()[0]
        risk_levels = np.array([mode_value if pd.isnull(x) else x for x in risk_levels])
        log(f"Filled missing values with mode '{mode_value}'")
    
    # Keep all risk level samples
    valid_classes = [0, 1, 2, 3]
    mask = np.isin(risk_levels, valid_classes)
    
    log(f"Original sample count: {len(risk_levels)}")
    log(f"Very low risk (0) samples: {np.sum(risk_levels == 0)}")
    log(f"Low risk (1) samples: {np.sum(risk_levels == 1)}")
    log(f"Medium risk (2) samples: {np.sum(risk_levels == 2)}")
    log(f"High risk (3) samples: {np.sum(risk_levels == 3)}")
    
    # Apply filter
    risk_levels = risk_levels[mask]
    patient_data = patient_data.iloc[mask]
    
    log(f"Filtered sample count: {len(risk_levels)} (all risk levels)")
    
    # Encode risk level labels
    y = risk_levels.astype(int)
    
    # Save label information
    class_names = {0: "Very Low Risk", 1: "Low Risk", 2: "Medium Risk", 3: "High Risk"}
    log(f"Risk level classes: {class_names}")
    
    # Print class distribution
    log("Class distribution:")
    unique, counts = np.unique(y, return_counts=True)
    for cls, cnt in zip(unique, counts):
        log(f"  {class_names[cls]}: {cnt} samples")
    
    # Check for missing values in features
    missing_features = patient_data.isnull().sum().sum()
    if missing_features > 0:
        log(f"Warning: {missing_features} missing values in feature data, will be handled in preprocessing")
    
    log(f"Data loading and preprocessing completed, time taken: {time.time()-start_time:.2f} seconds")
    log("\n" + "="*50)
    log(f"Final feature set - Patient count: {patient_data.shape[0]}, Feature count: {patient_data.shape[1]}")
    
    return patient_data, y, class_names, feature_names

# 2. Create preprocessing pipeline
def create_preprocessing_pipeline(feature_names):
    """Create data preprocessing pipeline"""
    # Numerical feature preprocessing
    numeric_transformer = Pipeline(steps=[
        ('imputer', SimpleImputer(strategy='median')),  # Fill missing values with median
        ('scaler', StandardScaler()),  # Standardization
        ('variance_threshold', VarianceThreshold(threshold=0.01))  # Remove low variance features
    ])
    
    # Combine preprocessing for all features
    preprocessor = ColumnTransformer(
        transformers=[
            ('num', numeric_transformer, feature_names)  # All features are numerical
        ])
    
    return preprocessor

# 3. Train XGBoost model (multi-class)
def train_xgboost_model(X, y, feature_names, class_names):
    """Train optimized XGBoost model using full dataset (multi-class)"""
    log("Starting data preprocessing...")
    start_time = time.time()
    
    preprocessor = create_preprocessing_pipeline(feature_names)
    
    # Split only training set (70%) and validation set (30%)
    X_train, X_val, y_train, y_val = train_test_split(
        X, y, test_size=0.3, random_state=42, stratify=y
    )
    
    # Record detailed sample counts for each dataset
    log("\nDataset split details:")
    log(f"Training set size: {X_train.shape[0]} samples")
    log(f"Validation set size: {X_val.shape[0]} samples")
    
    # Record class distribution in training set
    unique_train, counts_train = np.unique(y_train, return_counts=True)
    log("\nTraining set class distribution:")
    for cls, cnt in zip(unique_train, counts_train):
        log(f"  Risk level {class_names[cls]}: {cnt} samples ({cnt/len(y_train)*100:.1f}%)")
    
    # Record class distribution in validation set
    unique_val, counts_val = np.unique(y_val, return_counts=True)
    log("\nValidation set class distribution:")
    for cls, cnt in zip(unique_val, counts_val):
        log(f"  Risk level {class_names[cls]}: {cnt} samples ({cnt/len(y_val)*100:.1f}%)")
    
    # Calculate class weights
    class_weights = compute_class_weight(
        'balanced', 
        classes=np.unique(y_train), 
        y=y_train
    )
    class_weights_dict = {cls: weight for cls, weight in zip(np.unique(y_train), class_weights)}
    
    log("Class weights:")
    for cls, weight in class_weights_dict.items():
        log(f"  Risk level {class_names[cls]}: weight {weight:.4f}")
    
    # Build base model - using multi-class parameters
    model = xgb.XGBClassifier(
        objective='multi:softmax',  # Multi-class task
        num_class=4,                # 4 risk levels
        eval_metric='mlogloss',     # Use mlogloss for multi-class
        random_state=42,
        tree_method='hist',
        n_estimators=100,           # Reduced number of trees
        learning_rate=0.2,          # Smaller learning rate
        max_depth=5,                # Smaller maximum depth
        subsample=0.8,              # Row sampling
        colsample_bytree=0.8,       # Column sampling
        gamma=0.5,                  # Minimum loss reduction threshold
        reg_alpha=1,                # L1 regularization
        reg_lambda=2.0,             # L2 regularization,
    )
    
    # Use early stopping to prevent overfitting
    log("\nTraining model...")
    start_time_train = time.time()
    
    # Preprocess training data
    X_train_preprocessed = preprocessor.fit_transform(X_train)
    X_val_preprocessed = preprocessor.transform(X_val)
    
    # Apply sample weights
    sample_weights = np.array([class_weights_dict[cls] for cls in y_train])
    
    # Train model and monitor validation set performance
    try:
        model.fit(
            X_train_preprocessed, y_train,
            eval_set=[(X_val_preprocessed, y_val)],
            early_stopping_rounds=100,
            verbose=10,
            sample_weight=sample_weights
        )
        best_iteration = model.best_iteration
    except TypeError as e:
        log(f"Detected older XGBoost version, using basic training method: {str(e)}")
        model.fit(
            X_train_preprocessed, y_train,
            sample_weight=sample_weights,
            verbose=10
        )
        best_iteration = model.n_estimators
    
    log(f"Model training completed, time taken: {time.time()-start_time_train:.2f} seconds")
    log(f"Best iteration: {best_iteration}")
    
    # Evaluate validation set
    val_pred = model.predict(X_val_preprocessed)
    val_acc = accuracy_score(y_val, val_pred)
    log(f"Validation set accuracy: {val_acc:.4f}")
    
    # Create full pipeline model
    full_pipeline = Pipeline([
        ('preprocessor', preprocessor),
        ('classifier', model)
    ])
    
    # Save full pipeline model
    joblib.dump(full_pipeline, 'risk_classifier_model.joblib')
    log("Risk classification model saved")
    
    return full_pipeline, X_train, X_val, y_train, y_val

# 4. Feature importance visualization
def plot_feature_importance(model, feature_names, top_n=20):
    """Visualize feature importance"""
    log("Calculating feature importance...")
    
    try:
        # Get feature importance
        classifier = model.named_steps['classifier']
        importance = classifier.feature_importances_
        
        # Create DataFrame
        importance_df = pd.DataFrame({
            'Feature': feature_names,
            'Importance': importance
        })
        
        importance_df = importance_df.sort_values('Importance', ascending=False)
        importance_df = importance_df.head(top_n)
        
        # Plot
        plt.figure(figsize=(12, 8))
        plt.barh(importance_df['Feature'], importance_df['Importance'], color='skyblue')
        plt.gca().invert_yaxis()
        plt.xlabel('Importance (F-score)')
        plt.title('Top 20 Important Features')
        plt.tight_layout()
        plt.savefig('feature_importance_risk.png', dpi=300)
        plt.close()
        log("Feature importance plot saved")
        
        return importance_df
    except Exception as e:
        log(f"Feature importance visualization failed: {str(e)}")
        return None

# 5. Permutation feature importance analysis
def plot_permutation_importance(model, X, y, feature_names, n_repeats=5):
    """Analyze features using permutation importance"""
    log("Calculating permutation feature importance...")
    start_time = time.time()
    
    try:
        # Preprocess data
        X_preprocessed = model.named_steps['preprocessor'].transform(X)
        
        # Calculate permutation importance
        result = permutation_importance(
            model.named_steps['classifier'], X_preprocessed, y,
            n_repeats=n_repeats, random_state=42, n_jobs=-1
        )
        
        # Create result DataFrame
        sorted_idx = result.importances_mean.argsort()[::-1]
        importance_df = pd.DataFrame({
            'Feature': [feature_names[i] for i in sorted_idx],
            'Importance': result.importances_mean[sorted_idx],
            'Std': result.importances_std[sorted_idx]
        })
        
        # Take top 20 features
        importance_df = importance_df.head(20)
        
        # Plot
        plt.figure(figsize=(12, 8))
        plt.barh(importance_df['Feature'], importance_df['Importance'], 
                 xerr=importance_df['Std'], color='skyblue')
        plt.gca().invert_yaxis()
        plt.xlabel('Permutation Importance')
        plt.title('Top 20 Important Features (Permutation Importance)')
        plt.tight_layout()
        plt.savefig('permutation_importance.png', dpi=300)
        plt.close()
        log(f"Permutation feature importance plot saved, time taken: {time.time()-start_time:.2f} seconds")
        
        return importance_df
    except Exception as e:
        log(f"Permutation feature importance analysis failed: {str(e)}")
        return None

# 6. SHAP interpretability analysis
def explain_model(model, X, y, feature_names, class_names):
    """Use SHAP to explain model predictions and return prediction results for 10 random samples"""
    log("Starting SHAP interpretability analysis...")
    start_time = time.time()
    
    try:
        # Extract preprocessed data
        X_transformed = model.named_steps['preprocessor'].transform(X)
        
        # Use 10 samples for explanation
        sample_size = min(10, X_transformed.shape[0])
        if X_transformed.shape[0] > sample_size:
            sample_idx = np.random.choice(X_transformed.shape[0], sample_size, replace=False)
            X_sample = X_transformed[sample_idx]
            y_sample = y[sample_idx] if hasattr(y, 'iloc') else y[sample_idx]
        else:
            X_sample = X_transformed
            y_sample = y
        
        log(f"Using {len(X_sample)} samples for SHAP analysis...")
        
        # Create explainer
        explainer = shap.TreeExplainer(model.named_steps['classifier'])
        
        # Calculate SHAP values
        shap_values = explainer.shap_values(X_sample)
        
        # Generate summary plot
        plt.figure()
        shap.summary_plot(shap_values, X_sample, feature_names=feature_names, class_names=list(class_names.values()), show=False)
        plt.tight_layout()
        plt.savefig('shap_summary_plot.png', dpi=300)
        plt.close()
        
        # Get prediction results
        classifier = model.named_steps['classifier']
        y_pred = classifier.predict(X_sample)
        y_prob = classifier.predict_proba(X_sample)
        
        # Create result table
        results = []
        for i in range(len(X_sample)):
            true_label = y_sample[i]
            pred_label = y_pred[i]
            prob_values = {class_names[j]: f"{y_prob[i][j]:.4f}" for j in range(len(class_names))}
            
            results.append({
                "Sample Index": sample_idx[i] if X_transformed.shape[0] > sample_size else i,
                "True Label": f"{class_names[true_label]} ({true_label})",
                "Predicted Label": f"{class_names[pred_label]} ({pred_label})",
                "Prediction Correct": "Yes" if true_label == pred_label else "No",
                **prob_values
            })
        
        # Convert to DataFrame and save
        results_df = pd.DataFrame(results)
        results_df.to_csv('shap_results.csv', index=False, encoding='utf-8-sig')
        log("SHAP analysis results saved to shap_results.csv")
        
        log(f"SHAP analysis completed, time taken: {time.time()-start_time:.2f} seconds")
        log("SHAP visualization results saved")
        
        return results_df
    except Exception as e:
        log(f"SHAP analysis failed: {str(e)}")
        import traceback
        log(traceback.format_exc())
        return None

# 7. Plot overall ROC curve
def plot_roc_curve_overall(y_true, y_score):
    """Plot overall ROC curve (model overall performance)"""
    log("Plotting overall ROC curve...")
    
    # Binarize labels (treat all classes as a whole)
    y_true_bin = label_binarize(y_true, classes=np.unique(y_true))
    
    # Calculate micro-average ROC curve
    fpr, tpr, _ = roc_curve(y_true_bin.ravel(), y_score.ravel())
    roc_auc = auc(fpr, tpr)
    
    # Calculate 95% confidence interval for AUC
    ci_lower, ci_upper = bootstrap_auc_ci(y_true, y_score)
    log(f"AUC 95% confidence interval: [{ci_lower:.4f}, {ci_upper:.4f}]")
    
    # Save ROC curve data
    roc_data = pd.DataFrame({
        'FPR': fpr,
        'TPR': tpr,
        'AUC': [roc_auc] * len(fpr),
        'CI_Lower': [ci_lower] * len(fpr),
        'CI_Upper': [ci_upper] * len(fpr)
    })
    roc_data.to_csv('overall_roc_curve_data.csv', index=False)
    log("Overall ROC curve data saved")
    
    # Plot ROC curve
    plt.figure(figsize=(10, 8))
    plt.plot(fpr, tpr, color='darkorange', lw=2, 
             label=f'Overall ROC curve (AUC = {roc_auc:.2f}, 95% CI: [{ci_lower:.2f}, {ci_upper:.2f}])')
    plt.plot([0, 1], [0, 1], 'k--', lw=2)
    plt.xlim([0.0, 1.0])
    plt.ylim([0.0, 1.05])
    plt.xlabel('False Positive Rate (FPR)')
    plt.ylabel('True Positive Rate (TPR)')
    plt.title('Model Overall ROC Curve')
    plt.legend(loc="lower right")
    plt.tight_layout()
    plt.savefig('overall_roc_curve.png', dpi=300)
    plt.close()
    log("Overall ROC curve plot saved")
    
    return roc_auc, ci_lower, ci_upper

# 8. Plot overall PR curve
def plot_pr_curve_overall(y_true, y_score):
    """Plot overall PR curve (model overall performance)"""
    log("Plotting overall PR curve...")
    
    # Binarize labels
    y_true_bin = label_binarize(y_true, classes=np.unique(y_true))
    
    # Calculate micro-average PR curve
    precision, recall, _ = precision_recall_curve(y_true_bin.ravel(), y_score.ravel())
    avg_precision = average_precision_score(y_true_bin, y_score, average="micro")
    
    # Save PR curve data
    pr_data = pd.DataFrame({
        'Precision': precision,
        'Recall': recall,
        'AP': [avg_precision] * len(precision)
    })
    pr_data.to_csv('overall_pr_curve_data.csv', index=False)
    log("Overall PR curve data saved")
    
    # Plot PR curve
    plt.figure(figsize=(10, 8))
    plt.plot(recall, precision, color='darkblue', lw=2, 
             label=f'Overall PR curve (AP = {avg_precision:.2f})')
    plt.xlabel('Recall')
    plt.ylabel('Precision')
    plt.title('Model Overall PR Curve')
    plt.legend(loc="upper right")
    plt.tight_layout()
    plt.savefig('overall_pr_curve.png', dpi=300)
    plt.close()
    log("Overall PR curve plot saved")
    
    return avg_precision

# 9. Improved DCA curve (binary) - based on clinical decision grouping
def plot_dca_curve_improved(y_true, y_prob, class_names):
    """Improved DCA curve - based on clinical decision grouping (negative vs positive)"""
    log("Plotting improved DCA curve (clinical decision grouping)...")
    start_time = time.time()
    
    # Define threshold range (0.01 to 0.99, avoiding division by zero)
    thresholds = np.linspace(0.01, 0.99, 99)
    n_samples = len(y_true)
    
    # Modification 1: Redefine binary labels
    # 0 -> Negative group (no treatment needed)
    # 1,2,3 -> Positive group (treatment needed)
    y_true_binary = np.where(y_true == 0, 0, 1)
    
    # Modification 2: Calculate positive probability (sum of probabilities for classes 1,2,3)
    positive_prob = y_prob[:, 1] + y_prob[:, 2] + y_prob[:, 3]
    
    # Initialize net benefits array
    net_benefits = np.zeros(len(thresholds))
    
    # Calculate net benefit
    for i, pt in enumerate(thresholds):
        # Prediction decision (choose treatment when positive probability >= threshold)
        decisions = (positive_prob >= pt).astype(int)
        
        # Calculate confusion matrix
        tp = np.sum((y_true_binary == 1) & (decisions == 1))  # True positive: need treatment and receive it
        fp = np.sum((y_true_binary == 0) & (decisions == 1))  # False positive: don't need treatment but receive it
        fn = np.sum((y_true_binary == 1) & (decisions == 0))  # False negative: need treatment but don't receive it
        
        # Calculate net benefit
        net_benefit = (tp / n_samples) - (fp / n_samples) * (pt / (1 - pt))
        net_benefits[i] = net_benefit
    
    # Calculate baseline
    # 1. All patients receive treatment (positive strategy)
    all_treat_net_benefit = np.zeros_like(thresholds)
    prevalence = np.mean(y_true_binary)  # True proportion of positive group
    for i, pt in enumerate(thresholds):
        all_treat_net_benefit[i] = prevalence - (1 - prevalence) * (pt / (1 - pt))
    
    # 2. No patients receive treatment (negative strategy)
    no_treat_net_benefit = np.zeros_like(thresholds)
    
    # Create DCA data DataFrame
    dca_data = pd.DataFrame({
        'Threshold': thresholds,
        'Net_Benefit': net_benefits,
        'All_Treat': all_treat_net_benefit,
        'No_Treat': no_treat_net_benefit
    })
    
    # Save DCA curve data to CSV
    dca_data.to_csv('clinical_dca_curve_data.csv', index=False)
    log("Clinical decision DCA curve data saved")
    
    # Plot DCA curve
    plt.figure(figsize=(12, 8))
    
    # Plot model net benefit curve
    plt.plot(thresholds, net_benefits, color='darkgreen', lw=2, 
             label='Model net benefit (treatment decision)')
    
    # Plot baseline
    plt.plot(thresholds, all_treat_net_benefit, 'b--', lw=1.5, 
             label='All patients receive treatment')
    plt.plot(thresholds, no_treat_net_benefit, 'k--', lw=1.5, 
             label='No patients receive treatment')
    
    plt.xlim([0.0, 1.0])
    plt.ylim([min(net_benefits.min(), -0.05), max(net_benefits.max(), 0.05)])
    plt.xlabel('Threshold probability (positive probability threshold)')
    plt.ylabel('Net benefit')
    plt.title('Clinical Decision DCA Curve (Negative vs Positive)')
    plt.legend(loc="upper right")
    plt.grid(alpha=0.3)
    
    # Modification 3: Update clinical decision explanation
    plt.annotate('Negative group: Risk level 0 (no treatment needed)\nPositive group: Risk level 1-3 (treatment needed)',
                 xy=(0.5, 0.95), xycoords='axes fraction',
                 ha='center', va='top', 
                 bbox=dict(boxstyle='round,pad=0.5', fc='yellow', alpha=0.2))
    
    plt.tight_layout()
    plt.savefig('clinical_dca_curve.png', dpi=300)
    plt.close()
    
    log(f"Clinical decision DCA curve plotting completed, time taken: {time.time()-start_time:.2f} seconds")
    return dca_data

# 10. Plot confusion matrix
def plot_confusion_matrix(cm, class_names):
    """Plot confusion matrix"""
    plt.figure(figsize=(10, 8))
    sns.heatmap(cm, annot=True, fmt='d', cmap='Blues', 
                xticklabels=class_names, 
                yticklabels=class_names)
    plt.title('Confusion Matrix')
    plt.ylabel('True Label')
    plt.xlabel('Predicted Label')
    plt.tight_layout()
    plt.savefig('confusion_matrix.png', dpi=300)
    plt.close()
    log("Confusion matrix plot saved")

# 11. Model evaluation (overall performance)
def evaluate_model(model, X_train, X_val, y_train, y_val, class_names):
    """Evaluate model overall performance"""
    log("Evaluating model overall performance...")
    start_time = time.time()
    
    try:
        # Predict validation set
        X_val_preprocessed = model.named_steps['preprocessor'].transform(X_val)
        y_pred = model.named_steps['classifier'].predict(X_val_preprocessed)
        y_score = model.named_steps['classifier'].predict_proba(X_val_preprocessed)
        
        # Calculate overall metrics
        acc = accuracy_score(y_val, y_pred)
        precision = precision_score(y_val, y_pred, average='weighted')
        recall = recall_score(y_val, y_pred, average='weighted')
        f1 = f1_score(y_val, y_pred, average='weighted')
        
        # Calculate confusion matrix
        cm = confusion_matrix(y_val, y_pred)
        
        # Plot overall ROC curve, get AUC and its confidence interval
        roc_auc, ci_lower, ci_upper = plot_roc_curve_overall(y_val, y_score)
        
        # Plot overall PR curve
        avg_precision = plot_pr_curve_overall(y_val, y_score)
        
        # Plot improved DCA curve
        plot_dca_curve_improved(y_val, y_score, class_names)
        
        # Record overall metrics
        log("\n" + "="*50)
        log("Model Overall Evaluation Metrics:")
        log(f"  AUC: {roc_auc:.4f} (95% CI: [{ci_lower:.4f}, {ci_upper:.4f}])")
        log(f"  Accuracy (ACC): {acc:.4f}")
        log(f"  Precision: {precision:.4f}")
        log(f"  Recall: {recall:.4f}")
        log(f"  F1 Score: {f1:.4f}")
        log(f"  Average Precision (AP): {avg_precision:.4f}")
        
        # Confusion matrix
        log("\nConfusion Matrix:")
        log(str(cm))
        
        # Plot confusion matrix
        plot_confusion_matrix(cm, list(class_names.values()))
        
        # Return all metrics, including AUC confidence interval
        return {
            'AUC': roc_auc,
            'AUC_CI_lower': ci_lower,
            'AUC_CI_upper': ci_upper,
            'ACC': acc,
            'Precision': precision,
            'Recall': recall,
            'F1': f1,
            'AP': avg_precision
        }
    
    except Exception as e:
        log(f"Model evaluation failed: {str(e)}")
        import traceback
        log(traceback.format_exc())
        return None
    finally:
        log(f"Model evaluation time taken: {time.time()-start_time:.2f} seconds")

# 12. Data leakage check
def check_for_data_leakage(X, y, feature_names):
    """Check for data leakage issues"""
    log("Checking for data leakage...")
    start_time = time.time()
    
    # 1. Check if any features directly contain label information
    label_cols = []
    for i, feature in enumerate(feature_names):
        if np.array_equal(X.iloc[:, i], y):
            label_cols.append(feature)
            log(f"Warning: Feature '{feature}' is identical to the label!")
    
    if label_cols:
        log(f"Found {len(label_cols)} features directly leaking label information")
    
    # 2. Check correlation between features and labels
    corr_threshold = 0.95
    suspicious_features = []
    
    for feature in feature_names:
        # Convert to numeric to calculate correlation
        try:
            feature_values = pd.to_numeric(X[feature], errors='coerce')
            if feature_values.isnull().all():
                continue
                
            corr = np.corrcoef(feature_values, y)[0, 1]
            if abs(corr) > corr_threshold:
                suspicious_features.append((feature, corr))
        except Exception as e:
            log(f"Could not calculate correlation for feature '{feature}': {str(e)}")
    
    if suspicious_features:
        log(f"Found {len(suspicious_features)} features highly correlated with labels:")
        for feature, corr in suspicious_features:
            log(f"  {feature}: correlation = {corr:.4f}")
    
    # 3. Check for duplicate samples
    duplicates = X.duplicated().sum()
    if duplicates > 0:
        log(f"Warning: Found {duplicates} duplicate samples")
    
    log(f"Data leakage check completed, time taken: {time.time()-start_time:.2f} seconds")
    
    return label_cols, suspicious_features

# Main program
def main():
    os.makedirs('risk_classification_results', exist_ok=True)
    os.chdir('risk_classification_results')
    
    total_start = time.time()
    
    log("Starting to build GIST risk level classification model...")
    
    try:
        # Load data
        data_start = time.time()
        X, y, class_names, feature_names = load_and_preprocess_data()
        log(f"Total data loading time: {time.time()-data_start:.2f} seconds")
        
        # Check for data leakage
        leak_start = time.time()
        label_cols, suspicious_features = check_for_data_leakage(X, y, feature_names)
        
        # If leaking features found, remove them
        if label_cols or suspicious_features:
            leak_features = set([f[0] for f in suspicious_features] + label_cols)
            log(f"Removing {len(leak_features)} suspicious leaking features")
            X = X.drop(columns=list(leak_features))
            feature_names = [f for f in feature_names if f not in leak_features]
        
        log(f"Data leakage check time: {time.time()-leak_start:.2f} seconds")
        
        # Train model
        model_start = time.time()
        model, X_train, X_val, y_train, y_val = train_xgboost_model(X, y, feature_names, class_names)
        log(f"Total model training time: {time.time()-model_start:.2f} seconds")
        
        # Feature importance analysis
        importance_start = time.time()
        plot_feature_importance(model, feature_names)
        log(f"Feature importance analysis time: {time.time()-importance_start:.2f} seconds")
        
        # Permutation feature importance analysis
        perm_start = time.time()
        plot_permutation_importance(model, X_val, y_val, feature_names)
        log(f"Permutation feature importance analysis time: {time.time()-perm_start:.2f} seconds")
        
        # Model evaluation
        eval_start = time.time()
        metrics = evaluate_model(model, X_train, X_val, y_train, y_val, class_names)
        log(f"Model evaluation time: {time.time()-eval_start:.2f} seconds")
        
        # SHAP explanation (using validation set)
        shap_start = time.time()
        shap_results = explain_model(model, X_val, y_val, feature_names, class_names)
        log(f"Total SHAP analysis time: {time.time()-shap_start:.2f} seconds")
        
        # Example prediction
        log("\n" + "="*50)
        log("Example prediction:")
        if X.shape[0] > 0:
            # Randomly select a sample from validation set
            sample_idx = np.random.randint(0, X_val.shape[0])
            sample_features = X_val.iloc[sample_idx]
            true_label = y_val.iloc[sample_idx] if hasattr(y_val, 'iloc') else y_val[sample_idx]
            true_risk = class_names[true_label]
            
            # Predict
            predicted_label = model.predict(pd.DataFrame([sample_features], columns=X.columns))[0]
            predicted_risk = class_names[predicted_label]
            
            # Calculate probabilities
            pred_proba = model.predict_proba(pd.DataFrame([sample_features], columns=X.columns))
            
            log(f"Patient sample #{sample_idx}")
            log(f"True risk level: {true_risk}")
            log(f"Predicted risk level: {predicted_risk}")
            for i, risk in enumerate(class_names.values()):
                log(f"{risk} probability: {pred_proba[0][i]:.4f}")
        
        # Print overall evaluation metrics, including AUC confidence interval
        if metrics:
            print("\n" + "="*50)
            print("Model Overall Evaluation Metrics:")
            print(f"AUC:\t{metrics['AUC']:.4f} (95% CI: [{metrics['AUC_CI_lower']:.4f}, {metrics['AUC_CI_upper']:.4f}])")
            print(f"ACC:\t{metrics['ACC']:.4f}")
            print(f"Precision:\t{metrics['Precision']:.4f}")
            print(f"Recall:\t{metrics['Recall']:.4f}")
            print(f"F1:\t{metrics['F1']:.4f}")
            print(f"AP:\t{metrics['AP']:.4f}")
            print("="*50)
        
        log("\n" + "="*50)
        log(f"All analysis completed! Total time taken: {time.time()-total_start:.2f} seconds")
        log("Results saved to 'risk_classification_results' directory")
        
        # Return metrics for subsequent analysis
        return metrics
    
    except Exception as e:
        log(f"Program execution error: {str(e)}")
        import traceback
        log(traceback.format_exc())
        return None

if __name__ == "__main__":
    main()
